# Supplementary material for: Clinical value of fetal facial profile markers during the first trimester
Source: BMC Pregnancy Childbirth. 2022 Oct 2;22:738. doi: 10.1186/s12884-022-05028-9 (PMC9526988; doi:10.1186/s12884-022-05028-9)
Supplement: Supplementary file 1 — Additional file 1. [file 12884_2022_5028_MOESM1_ESM.xlsx]

## Sheet: Normal Group
Number	Age	Gravidity and parity history	Actual GA	Ultrasound GA	CRL	NT	BPD	HC	IFA	MNM	MML	FS	FPL	PL	FMA
110062	26	G1P0	12W6D	13W5D	70	2.2	24	86	75.39	4.55	P	1.9	P	3.2	67.13
110050	25	G1P0	12W2D	12W2D	56	1.3			65.67	3.47	P	1.65	P	2.15	71.56
110355	27	G1P0	11W3D	12W2D	56	1.4			100.02	2.94	P	3.1	P	3.27	73.14
140427	28	G3P1	13W4D	13W4D	73	1.5	24	81	73.69	4.34	P	2.43	P	3.17	75.43
110172	22	G3P0	12W5D	13W6D	75	1.8	24	88	70.65	4.34	P	1.2	P	1.63	63.48
110348	32	G2P0	13W1D	13W3D	69	2	22	80	74.84	5.36	P	1.67	P	2.6	73.9
110416	34	G2P1	13W1D	13W2D	70	2.4	23	87	81.53	2.72	P	2.17	P	2.77	83.93
110417	23	G1P0	12W5D	13W1D	68	1.5	23	84	73.38	4.34	P	2.03	P	3.1	63.74
110420	31	G3P1	12W4D	13W0D	66	1.7	22	79	72	3.04	P	3.7	P	3.3	69.84
110450	34	G1P0	12W1D	12W5D	62	1.6			85.09	2.64	P	2.63	P	3.23	73.68
110454	25	G1P0	12W2D	12W6D	64	2			65.86	4.72	Z	0	P	1.83	71.5
110456	27	G1P0	13W5D	12W5D	62	1.5			89.78	2.62	P	2.27	P	2.83	67.73
110462	26	G3P0	12W1D	13W2D	66	1.9	21	75	85.29	4.61	P	1.23	P	2.3	71.89
110471	35	G2P1	12W2D	12W4D	60	1.4			80.42	6.81	P	3.53	P	3.63	62.23
110480	28	G1P0	12W2D	12W4D	61	1.4			87.23	4.86	P	2	P	2.67	80.74
110482	30	G2P0	11W6D	12W2D	56	1.4			92.6	2.36	P	2.67	P	2.7	82.96
110498	28	G1P0	13W1D	13W2D	66	1.6	22	86	84.52	3.64	P	3.3	P	3.5	70.49
110509	25	G2P1	12W5D	12W5D	63	1.7			90.05	3.81	P	2.7	P	3.03	69.01
110510	28	G2P0	12W5D	12W5D	61	1.7			92.79	4.51	P	2.67	P	3.07	74.84
110538	26	G1P0	13W0D	12W6D	65	1.4	22	81	76.36	3.17	P	2.97	P	3.37	61.77
110531	30	G1P0	12W2D	12W6D	65	1.4	23	83	82.41	4.06	P	2.13	P	2.97	77.87
110540	27	G2P0	13W6D	13W4D	75	2.2	25	91	79	4	P	2.37	P	2.9	74.53
110530	25	G1P0	12W6D	12W4D	60	1.4			79.92	3.59	P	4.3	P	3.33	65.31
110543	29	G2P0	12W3D	12W4D	61	1.6			90.93	2.69	P	3.67	P	3.2	74.68
110542	29	G3P0	13W1D	13W2D	68	3	22	80	89.56	3.42	P	4.13	P	3.53	75.02
110537	22	G2P1	13W2D	13W2D	70	1.9	24	86	67.47	5.04	P	1.73	P	2.73	77.66
110546	27	G1P0	12W2D	13W0D	66	1.7	23	84	79.9	5.32	P	1.73	P	2.77	74.92
110595	31	G1P0	12W2D	12W4D	59	1.7			86.25	4.59	P	1.53	P	2.73	71.27
110594	30	G2P0	12W5D	12W4D	61	2.2			77.86	2.58	P	3.17	P	3.63	64.43
110600	24	G1P0	12W2D	13W1D	67	2.2	23	79	77.99	6.23	P	2.37	P	3.07	66.57
110580(单脐动脉）	26	G2P1	12W5D	13W3D	72	2	24	88	83.11	5.93	P	2.03	P	3.2	74.88
110590	27	G2P0	12W0D	12W4D	61	1.7			93.41	2.76	P	3.03	P	3.13	81.56
110719	28	G3P2	13W0D	12W6D	64	1.8	21	77	97.01	3	P	2.57	P	3.3	71.57
110750	25	G1P0	13W3D	13W3D	75	2	24	84	78.5	4.04	P	1.57	P	2.3	73.91
110757	28	G1P0	12W1D	12W5D	62	1.6	22	86	90.37	5.1	P	1.63	P	2.5	77.34
110744	26	G1P0	13W2D	12W4D	61	1.6			78.97	2.88	P	3.7	P	3.9	70.31
110752	22	G1P0	13W4D	13W6D	80	1.6	26	95	55.9	7.45	P	1.67	P	3	56.29
110746	28	G2P0	12W4D	12W5D	62	1.7	22	77	80.08	3.62	Z	0	P	2.67	59.9
110742	26	G2P0	14W0D	13W1D	68	2.1	22	79	90.51	4.53	P	2.23	P	2.83	74.74
110780	28	G1P0	13W4D	12W6D	64	2			85.73	2.64	P	3.37	P	3.63	71.67
110779	26	G1P0	12W1D	11W6D	50	1.1			83.03	4	P	4.1	P	3.3	64.58
110784	28	G4P0	12W2D	12W5D	62	1.9			80.11	3.97	P	2.47	P	2.93	74.59
110774	31	G2P1	13W1D	13W1D	67	2.6	22	82	76.77	2.75	P	3.2	P	3.4	70.03
110789	28	G1P0	13W1D	12W5D	62	1.5			95.3	2.97	P	3.9	P	3.5	80.79
110808	27	G2P0	12W4D	13W2D	70	1.5	21	78	74.62	2.77	P	2.3	P	1.97	77.13
110809	25	G1P0	12W3D	12W6D	64	2.5	23	85	89.11	3.87	P	2.3	P	3.1	71.2
110802	26	G2P0	12W1D	12W3D	58	1.1			89.04	4.77	P	2.43	P	3.63	64.95
110800	29	G2P0	12W6D	12W4D	61	1.3			77.78	3.85	P	2.37	P	3.5	73.79
110806	26	G1P0	12W4D	12W6D	65	2	23	83	94.3	2.81	P	4.27	P	4.37	76.23
110803	26	G1P0	13W0D	13W6D	79	1.9	24	86	75.17	6.6	Z	0	P	2.23	71.94
110842	32	G4P1	13W5D	13W6D	80	2	26	94	69.9	6.38	P	1.63	P	2.33	63.89
110847	30	G1P0	11W4D	12W0D	52	2.1			93.46	2.78	P	3.83	P	3.63	83.19
110830	26	G1P0	11W4D	12W1D	55	1.1			97.19	2.87	P	2.9	P	3.27	71.48
110845	26	G1P0	12W4D	12W5D	63	1.9			85.85	3.56	P	2	P	3.17	84.01
110844	26	G1P0	12W2D	12W3D	58	1.4			80.37	3.16	P	3.53	P	3.07	77.28
110836	27	G1P0	12W5D	13W1D	69	2.4	23	84	87.54	3.47	P	3.23	P	3.9	78.19
110857	30	G1P0	12W4D	13W4D	74	2.5	24	87	75.7	8.23	P	3.47	P	2.6	76.69
110866	28	G1P0	12W3D	13W2D	70	1.2	23	87	76.54	2.64	P	2.34	P	2.87	68.03
110858	33	G1P0	12W5D	13W1D	68	1.9	22	84	90.96	5.99	P	1.63	P	3.13	73.69
110873	28	G3P0	13W0D	13W2D	71	1.6	20	78	92.96	4.2	P	3.13	P	3.63	79.63
110860	30	G1P0	13W2D	12W4D	61	1.6			80.68	2.89	P	3.23	P	3.33	65.87
110862	26	G2P0	12W1D	12W6D	64	1.6			77.52	3.24	P	3.5	P	3	70.19
110865	26	G1P0	12W5D	13W3D	73	1.9	22	84	80.82	6.12	P	1.93	P	2.6	77.35
110889	34	G4P0	13W1D	13W4D	75	2	25	88	70.11	4.86	P	1.93	P	3.23	72.99
110908	30	G3P1	12W4D	12W3D	59	1.5			93.72	3.65	P	2.57	P	3.13	68.09
110920	18	G1P0	12W6D	13W1D	68	2.1	23	86	73.07	5.97	Z	0	P	2.33	72.83
110923	26	G1P0	13W3D	13W6D	82	1.8	25	91	65.07	5.29	Z	0	P	2.63	77.24
110917	31	G3P0	12W2D	13W2D	69	2.4	23	82	75.65	5.39	P	2.17	P	3.6	64.15
110916	31	G3P1	13W0D	12W6D	64	1.5			88.95	4.76	P	2.23	P	3.43	80.17
110905	35	G4P1	12W5D	13W4D	74	4.4	23	84	86.13	6.77	P	1.5	P	3.07	79.25
110909	26	G1P0	12W0D	13W1D	67	1.8	21	81	92.46	2.38	P	3.2	P	3.67	82.72
110942	28	G2P1	12W1D	12W6D	64	1.5	22	77	83.9	3.59	P	1.97	P	2.33	71.86
110946	27	G1P0	12W6D	13W0D	66	1.5	22	84	87.33	3.69	P	3.07	P	3.57	75.58
111002	25	G1P0	12W2D	13W0D	66	2.4	22	82	74.41	3.22	P	3.27	P	3.53	72.36
110998	32	G2P1	12W5D	13W4D	74	2.3	24	85	81.88	3.89	P	2.37	P	2.73	72.65
111098	29	G1P0	13W3D	13W5D	76	2.6	24	92	81.46	4.14	P	1.5	P	2.33	69.27
111091	31	G1P0	13W4D	13W4D	73	2.7	23	92	68.42	6.74	Z	0	P	1.53	69.46
111102	22	G2P0	12W1D	12W3D	59	1.6			84.21	7.06	Z	0	P	2.33	71.15
111116	32	G3P1	12W3D	12W2D	57	1.1			107.89	4.61	P	2.67	P	3.5	83.52
111129	31	G1P0	12W5D	13W4D	73	3	24	88	83.15	4.35	P	1.6	P	2.83	83.78
111160	31	G1P0	13W1D	13W6D	79	2.4	24	90	86.07	2.91	P	2.37	P	2.93	76.45
111168	22	G2P0	13W1D	13W3D	72	2	24	88	81.29	3.35	P	1.63	P	3.17	78.34
111170	28	G1P0	13W0D	13W1D	67	2	22	81	80.33	3.24	P	3.1	P	3.83	74.82
111242	35	G2P1	12W5D	12W6D	65	2.3	21	78	97.61	3.5	P	3	P	4.07	75.14
111223	28	G1P0	12W6D	13W1D	68	1.8	24	85	75.05	7.09	Z	0	P	2.03	74.51
111269	24	G3P0	12W5D	13W0D	66	1.3	22	79	84.04	5.54	P	1.63	P	2.97	70.43
111289	24	G1P0	13W6D	13W4D	73	2.5			83.14	6.64	Z	0	P	1.93	68.26
111309	29	G1P0	12W5D	13W5D	76	1.9	23	88	88.66	3.41	P	2.47	P	3.03	73.78
111303	31	G1P0	12W1D	12W3D	59	1.9			85.24	2.95	P	2.87	P	3.57	75.15
111299	26	G2P1	13W6D	13W5D	75	2	24	91	76.43	4.57	P	1.4	P	2.43	78.02
111292	22	G1P0	12W6D	13W5D	75	2.3			66.79	5.97	P	2	P	2.27	72.07
111327	27	G1P0	12W3D	13W3D	72	2.3	24	85	75.09	4.6	P	1.83	P	2.17	78.14
111359	29	G4P1	13W2D	13W2D	72	1.5	24	88	74.57	3.94	P	2.07	P	2.7	74.55
111354	24	G2P0	13W0D	13W0D	67	1.7	22	82	87.56	3.05	P	2.57	P	2.8	77.35
111408	35	G2P0	11W6D	12W5D	63	0.8			89.53	3.26	P	2.57	P	3.1	76.23
111396	27	G1P0	12W6D	13W3D	71	2.1	23	83	90.18	5.24	P	1.53	P	2.93	72.69
111472	24	G1P0	13W4D	13W1D	67	1.3	21	77	87.28	3.04	P	3.97	P	3.4	76.86
111517	32	G3P0	12W4D	12W5D	62	1.7			78.19	3.21	P	2.34	P	2.8	73.24
111626	31	G2P0	11W4D	12W2D	57	1.3			84.45	2.94	P	3	P	3.43	66.87
111669	28	G2P0	13W1D	12W4D	62	1.8	20	72	81.96	5.4	P	1.9	P	3.13	73.74
111650	26	G3P0	12W4D	12W6D	64	2.3	21	77	74.12	5.17	Z	0	P	2.07	70.08
111656	30	G2P0	13W2D	12W6D	66	1.4	21	77	79.32	2.75	P	2.4	P	3.1	74.98
111753	27	G1P0	12W3D	13W0D	66	1.5	21	78	80.68	3.88	P	3	P	3.6	75.77
111741	28	G1P0	12W4D	13W0D	67	1.8	22	78	67.55	3.56	P	2.1	P	2.47	78.78
111768	24	G1P0	13W2D	13W5D	76	2	24	92	57.13	5.63	P	1.63	P	2.97	70.42
111759	30	G1P0	12W3D	12W3D	58	1.1			86.89	5.21	P	2.33	P	2.97	66.74
111754	26	G1P0	13W3D	13W3D	72	2	24	87	78.23	3.99	P	1.67	P	2.43	83.27
111758	28	G1P0	13W3D	12W5D	62	1.9	21	79	82.29	2.82	P	2.9	P	3	87.41
111778	28	G2P1	12W3D	13W1D	69	1.8	24	86	81.23	4.36	P	1.77	P	2.8	72.29
111829	33	G2P1	12W0D	12W4D	61	2	21	78	81.54	3.09	P	2.57	P	3.2	77.23
111825	27	G2P0	13W0D	13W0D	66	1.5	22	81	88.65	4.21	P	1.77	P	3	78.5
111843	35	G2P1	13W2D	12W6D	65	1.8	21	81	77.83	4.1	P	2.83	P	3.27	64.38
111845	25	G3P0	12W6D	13W0D	67	1.9	22	79	74.56	4.13	P	1.7	P	2.57	77.99
111866	30	G2P0	12W3D	12W6D	65	1.7	21	78	85.17	3.99	P	1.53	P	2.37	64.19
111900	28	G3P0	13W2D	13W3D	73	2	25	86	74.2	2.72	P	2.33	P	2.73	75.2
111942	31	G1P0	13W0D	12W6D	65	1.7	21	77	89.96	3.95	P	2.97	P	3.8	78.48
111922	25	G1P0	13W0D	12W5D	62	1.5			80.66	2	P	3.73	P	3.8	69.25
111973	28	G1P0	13W3D	13W6D	80	2.2	25	99	68.61	4.05	P	1.43	P	2.57	82.19
111970	30	G2P0	12W5D	13W5D	75	2	24	86	84.99	4.53	P	2.23	P	3.33	89.59
111977	27	G2P1	12W2D	12W3D	58	2.6			83.4	3.58	P	2.6	P	2.8	72.67
112002	31	G2P1	13W5D	12W4D	61	1.3			81.7	3.74	P	2	P	2.53	64.41
112019	27	G1P0	12W3D	12W4D	60	1.9	21	81	86.35	3.43	P	2.93	P	4	63.53
111998	29	G1P0	13W1D	12W6D	64	1.5			81.93	2.65	P	3	P	3.3	72.95
112006	28	G1P0	12W6D	13W5D	75	2.1	24	86	74.43	5.18	P	2.4	P	3.13	75.79
112049	32	G5P1	12W5D	13W4D	73	1.9	24	86	76.29	4.62	P	1.87	P	2.53	74.4
112065	29	G2P0	13W6D	13W6D	80	2.4	25	92	84.47	5.52	P	2.03	P	2.3	82.28
112063	26	G3P1	13W2D	13W6D	80	2.3	26	99	78.8	4.01	P	2.53	P	3.03	80.41
112064	27	G1P0	12W0D	12W4D	60	1.4			82.49	2.67	P	3.07	P	3.2	71.66
112047	28	G1P0	13W2D	12W5D	61	1.7			95.3	3.21	P	2.63	P	3	74.55
112207	29	G2P0	11W2D	12W2D	57	2.4			86.28	2.67	P	3.27	P	3.6	75.42
112297	26	G2P0	12W4D	12W2D	65	2.2	23	85	85.09	3.29	P	2.6	P	3.01	77.28
112326	30	G1P0	12W4D	12W4D	60	1.6			87.88	3.52	P	2.63	P	3.07	66.4
112329	26	G1P0	12W2D	13W0D	66	2.7	22	81	77.49	4.09	P	2.27	P	2.93	64.56
112313	27	G1P0	12W5D	13W2D	70	2.3	24	87	79.26	4.72	P	2.53	P	3.23	82.25
112348	30	G2P0	12W3D	12W6D	64	1.8			85.28	3.69	P	2.73	P	3.07	74.7
112406	22	G2P0	12W3D	13W0D	66	1.6	21	76	87.95	2.18	P	2.53	P	2.9	79.04
112383	28	G1P0	13W4D	13W6D	77	1.6	26	97	68.95	2.91	P	2.57	P	2.13	73.71
112379	29	G2P0	12W4D	13W0D	67	1.8	22	81	75.74	3.51	P	2.03	P	2.4	75.8
112385	35	G4P1	12W0D	12W6D	64	1.5			77.99	3.06	P	3.47	P	2.97	71.17
112400	29	G1P0	12W6D	12W6D	65	1.9	21	76	81.29	2.86	P	2.4	P	2.67	66.12
112431	20	G2P0	12W6D	13W0D	66	2.1	23	84	80.09	3.71	P	2.3	P	3.1	77.85
112471	27	G2P1	13W4D	13W3D	71	1.9	23	85	85.36	6.26	P	1.34	P	2.3	76.85
112477	27	G2P0	12W4D	12W4D	60	2.1			87.99	4.57	P	1.83	P	2.73	70.26
112536	28	G3P0	13W6D	13W6D	79	2.1	24	89	78.44	6	P	1.57	P	2.23	78.54
112563	32	G2P1	12W4D	12W4D	74	1.8	25	89	71.36	4.03	P	1.93	P	2.83	80.84
112559	34	G2P0	13W2D	13W4D	74	2.5	23	88	66.23	3.8	P	1.27	P	1.53	82.46
112605	28	G2P0	12W5D	13W1D	68	1.9	21	74	74.81	6.12	Z	0	P	2.4	70.82
112590	29	G1P0	13W0D	13W1D	68	1.6	22	80	68.86	3.45	P	2.63	P	2.87	70.29
112632	27	G1P0	12W6D	12W4D	60	1.9			71.47	4	P	2.07	P	2.53	74.07
112629	26	G1P0	12W4D	13W2D	69	1.8	22	79	86.44	3.26	P	2.34	P	2.5	75.05
112694	23	G1P0	12W5D	13W5D	75	2.2	24	89	75.73	6.79	Z	0	P	2.9	70.69
112687	31	G1P0	12W2D	13W2D	71	1.8	24	86	80.3	5.39	Z	0	P	2.63	76.45
112672	30	G1P0	12W6D	13W1D	67	2	22	80	75.9	4.43	P	2.47	P	2.93	77.28
112673	27	G2P0	12W4D	12W3D	59	1.4			88.43	3.24	P	2.23	P	3.33	69.52
112718	28	G2P0	13W1D	13W4D	74	2.3	22	81	77.97	4.3	P	0.97	P	2.1	79.01
112724	27	G1P0	12W6D	13W4D	74	1.6	24	87	72.52	6.24	P	0.73	P	1.83	68.18
112723	29	G2P1	13W1D	13W4D	74	1.9	24	86	78.43	5.18	P	1.7	P	2.67	72.21
112743	28	G1P0	12W6D	12W5D	62	2			94.28	2.8	P	2.03	P	3.3	73.42
112753	29	G3P1	13W2D	13W3D	73	1.8	25	90	78.35	3.18	P	3	P	2.97	87.94
112783	28	G1P0	13W6D	13W1D	68	1.9	22	81	75.46	5.17	P	1.43	P	3.13	78.85
112795	29	G1P0	12W5D	13W1D	69	2.4	22	81	77.78	2.85	P	2.4	P	2.73	80.65
112796	32	G2P1	12W6D	13W4D	73	1.8	24	83	82.46	3.99	P	1.47	P	2.83	78.43
112786	40	G3P1	11W6D	12W4D	60	1.9			92.86	2.78	P	3.63	P	4.13	72.5
112781	23	G3P1	13W1D	13W6D	82	2.4	26	92	69	4.87	P	1.3	P	2.37	76.22
112805	26	G1P0	13W6D	13W5D	75	2	24	85	73.62	8.07	Z	0	P	3	84.4
112842	28	G1P0	12W6D	13W2D	71	2.2	23	85	82.29	3.68	P	1.77	P	2.53	88.92
112838	29	G2P0	12W2D	13W2D	70	1.4	22	81	70.6	4.02	P	1.9	P	2.37	66.83
112827	30	G1P0	12W3D	13W1D	69	1.9	23	81	85.85	2.51	P	2.33	P	2.77	87.24
112868	23	G1P0	13W2D	13W0D	66	2.5	22	80	80	2.85	P	2.53	P	2.97	82.87
112869	28	G2P1	13W0D	13W4D	74	2	24	85	84.08	3.04	P	2.53	P	2.9	86.74
112882	33	G1P0	12W4D	13W0D	65	1.6	22	82	76.93	2.49	P	2.6	P	3.57	77.48
112887	33	G1P0	12W5D	12W5D	61	1.6			86.85	3.46	P	4	P	2.93	68.46
112926	28	G1P0	12W3D	12W6D	65	2	22	80	80.03	3.3	P	2.8	P	3.6	77.17
112914	27	G1P0	12W4D	13W2D	70	1.5	23	85	75.27	3.52	P	2.57	P	2.83	74.31
113000	27	G1P0	13W1D	13W6D	78	2.3	23	93	77.51	4.41	P	2.03	P	2.6	84.11
113002	29	G3P1	12W5D	12W2D	56	2			92.65	2.83	P	3.57	P	3.23	60.44
112984	28	G1P0	13W1D	12W6D	64	2.2	21	77	74.63	3.28	P	3.23	P	3.97	76.81
113053	26	G1P0	13W5D	13W6D	80	2.8	25	88	76.29	6.03	Z	0	P	1.83	83.37
113050	25	G2P1	12W2D	13W4D	73	1.7	23	84	74.71	4.56	P	2.4	P	3.67	75.45
113028	29	G1P0	12W6D	12W6D	65	1.7	22	76	85.3	4.25	P	2.07	P	3.13	74.05
113089	24	G1P0	13W6D	13W1D	69	3.2	23	83	77.09	3.13	P	2.47	P	2.9	82.98
113091	28	G1P0	13W0D	12W6D	65	1.6	23	82	82.43	3.26	P	1.4	P	2	76.09
113117	30	G2P1	13W4D	13W4D	74	1.4	24	88	83.04	5.28	P	1.7	P	3.07	77.24
113176	25	G1P0	13W5D	13W3D	72	2.7	24	83	78.34	3.09	P	2.03	P	2.73	75.54
113154	29	G2P0	13W2D	13W6D	78	2.3	25	88	79.58	5.39	P	1.1	P	1.57	80.4
113158	30	G4P0	12W4D	12W6D	65	2.7	23	82	73.4	2.28	P	2.57	P	3.03	78.28
113183	25	G1P0	12W5D	13W3D	72	2.5	23	81	75.27	5.68	Z	0	P	2.13	78.73
113180	40	G2P1	12W5D	13W1D	68	1.9	23	82	77.82	3.24	P	2.9	P	3.07	74.33
113222	25	G1P0	13W0D	12W6D	63	1.9			89.2	3.52	P	3.3	P	3.7	75.39
2310026	24	G1P0	13W1D	12W4D	66	1.5	23	86	72.4	3.67	P	2.23	P	2.4	73.83
2310025	26	G2P0	12w1d	12w6d	69	1.5	23	81	81.73	4.29	P	1.7	P	2.77	71.92
2310010	38	G4P1	12W3d	12W6d	69	1.5	22	80	86.35	2.5	P	2.43	P	3	75.09
2310017	30	G3P0	13W1D	12W5D	68	1.8			73.63	5.51	Z	0	P	2.1	74.21
2310016	26	G4P0	13W1d	12w2d	62	1.4	21		87.33	3.19	P	1.77	P	3.07	76.9
2310007	31	G1P0	12W4d	12w1d	60	1.6	20		93.23	3.27	P	2.2	P	3.2	68.71
2330042	38	G2P0	13W0D	12W5d	67	1.4	23	86	81.14	3.19	P	2.2	P	2.33	71.67
2330041	38	G1P0	12W5d	13W0d	71	2.1	23	85	74.54	4.38	P	2	P	2.3	80.06
2330045	31	G2P0	12W6d	12w6d	69	2	21		74.16	3.88	P	2.2	P	2.8	73.59
2330044	37	G3P1	13W1d	13W1d	72	1.5	23	82	75.2	3.99	P	1.67	P	2.17	81.87
2330037	30	G1P0	12W5d	12w4d	66	1.8	23	83	82.46	6.17	P	1.63	P	3.23	77.74
2330035	28	G1P0	12W6d	13W0d	71	1.7	22		73.3	5.8	Z	0	P	2.17	79.8
2330036	27	G1P0	12W5d	13W0d	71	1.6	23	84	80.53	5.16	P	1.57	P	2.63	75.43
2330027	27	G2P0	12W4d	12W3d	63	1.9	23	82	79.95	4.26	P	1.4	P	1.67	74.53
2320054	29	G1P0	12W5d	12W3d	63	0.9		82	79.77	2.54	P	2.03	P	2.33	77.03
2320077	27	G1P0	13W2d	13W2d	75	1.7	25	81	72.72	4.99	P	2.03	P	2.13	72.1
2320074	35	G5P0	12W6d	12w1d	59	1.2	21		97.44	2.22	P	3.4	P	4.2	75
2320076	29	G1P0	12W4d	12w2d	61	2.1	18		83.9	2.67	P	2.5	P	2.97	73.94
2320072	26	G1P0	13W4d	13W4d	79	1.4	24	93	65.95	8.26	Z	0	P	2.2	70.52
2320050	37	G1P0	13W5d	13W0d	70	1.7	23	82	78.39	4.02	P	1.53	P	1.7	80.51
2320056	27	G3P1	13W3d	12w6d	69	1.7	22		87.98	3.53	P	3.3	P	3.43	79.93
2320059	30	G1P0	12W3d	13w1d	73	1.5	24	86	76.24	4.32	P	2.17	P	2.5	79.58
2310089	37	G2P1	13W3d	13W6d	84	2.2	26	95	66.24	5.72	P	1.57	P	2	82.04
2310083	31	G1P0	13W2d	13W1d	74	1.5	23	86	73.56	3.18	P	2.63	P	3.23	88.66
2310087	23	G3P0	13W4d	12w6d	69	1.5	23	85	74.54	7.54	Z	0	P	1.53	78.2
2310084	32	G2P1	13W5d	13W2d	75	0.9	23	86	72.42	4.92	P	2.03	P	2.67	79.73
2310085	31	G1P0	13W0d	12w6d	70	1.5	23	85	72.62	7.59	P	1.23	P	2.63	73.71
2310099	33	G2P1	12W5d	13W3d	77	1.9	25	93	71.65	6.74	Z	0	P	2.6	73.82
2330119	31	G1P0	13W5d	12W3d	63	1.3	21		81.31	4.11	P	1.6	P	1.8	70.71
2330114	30	G1P0	13W5d	13W4d	80	2	25	92	76.44	8.34	Z	0	P	3	82.49
2330123	30	G1P0	15W0d	13W0d	71	1.2	23	85	67.32	3	P	1.77	P	2.07	73.62
2330117	28	G2P0	13W6d	12w2d	62	1.2	20		83.04	2.58	P	4.23	P	4.33	65.55
2330118	24	G1P0	13w6d	12W6d	69	1.2	23	83	77.02	5.88	P	1.2	P	1.73	72.56
2310095	27	G3P0	12w2d	13W1d	72	1.4	24	88	70.37	4.05	P	1.77	P	2.07	68.86
2320075	26	G1P0	13W2d	12w4d	65	2.1	21		79.93	4.07	P	2.5	P	2.97	78.28
2320204	26	G1P0	12W3d	13W0d	70	2	21		77.89	7.67	P	1.87	P	3.2	73.03
2320152	29	G1P0	13W4d	12w4d	64	1.8	22		77.46	5.14	P	1.53	P	2.53	72.64
2320154	30	G2P0	12W6d	13W0d	70	2.1	22		74.73	4.53	P	2.07	P	2.63	76.69
2320151	27	G1P0	13W0d	12W5d	68	1.8	24	86	76.41	3.13	P	2.43	P	2.77	77.76
2310138	29	G1P0	12W5d	13W0d	72	1.8	23	85	71.98	5.41	P	1.6	P	2	81.51
2320159	32	G1P0	12W4d	12w2d	61	1.4	20		84.55	4.65	P	2.03	P	2.53	77.4
2320158	23	G2P0	13W4d	12W6d	68	2.3	23	85	75	3.83	P	1.83	P	1.93	76.15
2320160	30	G3P0	12W5d	12w5d	66	1.9	23	87	83.56	2.95	P	2.73	P	3	75.64
2310129	27	G1P0	12W4d	12W3d	62	1.4	20		81.52	2.91	P	1.8	P	1.97	77.6
2320209	25	G1P0	13W0d	12w4d	65	2.6	21		79.17	5.51	P	1.63	P	2.67	73.86
2310146	29	G2P1	12W5d	12W3d	62	2.2	23	82	78.78	5.36	P	1.67	P	2.1	73.77
2320198	27	G2P0	13W3d	13W1d	72	1.6	26	94	63.4	5.4	P	1.5	P	2.27	73.33
2320194	31	G3P1	13W3d	13W1d	72	2.2	22		76.42	5.14	P	2.03	P	3.67	86.61
2330187	30	G1P0	13W1d	12W3d	63	1.4	20		85.62	3.68	P	1.93	P	2.97	76.29
2310176	30	G2P0	12W4d	12W3d	64	2.2	24	88	80.08	4.39	P	1.63	P	2.3	69.54
2310175	26	G1P0	13W1d	12W3d	63	2.2	20		82.55	3.56	P	2.03	P	3.23	78.15
2310174	27	G1P0	12w2d	12w4d	64	1.3	22		90.48	4.42	P	1.87	P	2.7	85.17
2320165	27	G1P0	12W4d	12w4d	65	1.9	20		80.32	3.77	P	2.47	P	2.7	79.42
2320157	29	G2P0	12W4d	13W2d	75	2.2	24	89	77.1	6.47	Z	0	P	2.4	78.44
2320153	29	G1P0	12W5d	13W1d	72	1.9	23	86	74.73	3.45	P	2.57	P	2.97	84.44
2330277	24	G1P0	13w6d	13W1d	72	1.8	24	88	70.16	3.68	P	1.47	P	1.6	79.15
2330278	32	G1P0	12w1d	12w2d	61	1.4	20		92.98	2.9	P	2.17	P	2.97	77.43
2330276	26	G1P0	11W5d	12w4d	64	1.9	22	84	81.17	4.26	P	2	P	3.07	75.51
2330275	29	G2P1	12W4d	12W3d	62	1.6	23	83	78.88	4.21	P	2.17	P	2.57	72.94
2330268	28	G1P0	12w1d	12W3d	63	1.3	21		75.41	3.31	P	1.73	P	2.57	76.08
2330270	28	G1P0	12W5d	12W6d	70	2	23	86	76.95	3.4	P	1.7	P	2.23	71.98
2330273	25	G1P0	12W4d	12w0d	57	1.3	20		88.21	3.65	P	2.57	P	3.37	71.72
2310244	28	G2P0	12W6d	12W3d	63	1.7	23	84	81.55	5.36	P	2.13	P	3.37	75.73
2330217	22	G2P1	13W1d	13W4d	79	2.7	27	98	77.2	8.64	Z	0	P	1.63	78.55
2330213	31	G2P0	12W5d	12W3d	62	1.8	22		82.9	3.99	P	2.1	P	2.6	73.78
2320258	29	G1P0	12w2d	12w1d	59	1.8	20		85.26	4.66	P	2.73	P	3.5	74.43
2320247	29	G1P0	12W6d	12w4d	64	2	21		78.16	4.6	P	1.97	P	2.7	76.18
2330214	29	G1P0	13W1d	12w2d	60	1.9	23	83	87.4	2.97	P	2.3	P	2.7	75.91
2310235	28	G1P0	13W0d	13W3d	77	1.2	24	90	75.97	5.27	Z	0	P	2.37	86.59
2330218	27	G2P1	13W3d	13W1d	72	2	23	83	76.78	5	P	1.4	P	2.9	86.78
2310224	24	G1P0	12W5d	12W2d	60	1.6	21		80.95	2.62	P	2.03	P	2.23	71.8
2310288	28	G1P0	12w2d	12W2d	60	1.6	21		78.9	3.65	P	2.23	P	2.53	75.47
2310287	34	G1P0	12W4d	12w6d	69	1.7	23	87	76.26	3.76	P	1.93	P	2.8	79
2310286	29	G2P1	12W4d	12w4d	65	1.9	23	85	77.15	3.41	P	1.9	P	2.43	72.08
2310283	27	G1P0	12W5d	12W3d	63	1.4	21		79.59	3.71	P	1.93	P	2.3	74.97
2320299	30	G2P1	12W3d	12w6d	70	2	22	82	77.04	4.96	P	1.67	P	2.83	78.53
2320296	40	G4P0	12W4d	12w1d	60	1.3	20		82.44	2.92	P	2.53	P	2.97	76.88
2330315	33	G3P1	12W6d	13W1d	73	2.2	24	89	69.58	5.63	Z	0	P	2.2	85.72
2330312	26	G3P1	13W1d	12w4d	66	2.3	21		77.66	3.33	P	2.8	P	3.07	73.77
2310332	20	G2P0	12W5d	12W5d	67	1.8	22	81	80.89	2.6	P	1.93	P	2.33	76.37
2310344	30	G3P0	12W5d	12w4d	64	1.7	22	83	82.43	4.48	P	1.47	P	2.2	77.8
2310348	28	G1P0	12W5d	12W3d	63	2	22		80.36	2.62	P	2.4	P	2.6	71.99
2310343	29	G1P0	13W1d	13W3d	76	2.2	25	90	70.09	5.07	P	1.5	P	1.77	77.74
2320360	37	G2P1	12w1d	12W3d	63	1.2	21		86.08	3.13	P	2.24	P	2.97	75.74
2320352	29	G1P0	12W5d	12W5d	67	1.5	22	81	80.03	3.18	P	2.23	P	3.2	75.05
2320359	22	G1P0	13W0d	11w6d	56	1.1	16		82.98	3.09	P	2.9	P	3	74.66
2320365	27	G1P0	12w2d	12W3d	64	1.2	23	81	80.94	5.46	P	2.07	P	3.1	72.13
2330311	27	G2P0	13W0d	12w2d	61	1.6	21		85.38	2.41	P	2.63	P	2.9	80.96
2330386	32	G2P0	13w6d	13W1d	74	1.5	22	84	74.06	3.82	P	1.87	P	2.63	77.25
2330387	32	G2P1	13W0d	12w5d	67	1.4	21		82.49	5.5	P	1.83	P	3.13	77.4
2330373	34	G1P0	13W2d	13W2d	74	2.2	24	91	70.91	7.01	Z	0	P	1.93	74.01
2320354	27	G1P0	13W5d	12W2d	61	1.5	24	85	83.47	3.14	P	2.47	P	3.03	74.09
2330371	31	G3P0	13W5d	12W2d	61	1.9	22		78.56	2.7	P	2.27	P	2.53	75.81
2310391	28	G1P0	12W4d	12w4d	65	1.5	22	83	81.45	4.49	P	1.43	P	2.53	77.79
2310398	31	G3P1	13W1d	12W2d	60	1.4	21		86.79	2.47	P	2.53	P	2.77	76.82
2310394	37	G2P0	13W3d	13W1d	72	2.5	24	88	70.73	4.44	P	1.23	P	2.33	80.86
2330426	27	G1P0	12w1d	12W3d	63	1.6	20		80.39	2.73	P	3.23	P	3.47	73.72
2320420	27	G2P0	13W1d	12w4d	65	2.2	22	77	77.14	5.32	P	1.67	P	2.2	75.27
2330430	27	G1P0	13W1d	13W1d	72	2.8	25	95	75.48	7.01	Z	0	P	1.9	76.92
2330425	41	G1P0	13W5d	13W3d	78	2	25	93	72.24	6.32	Z	0	P	2.53	75.81
2330424	32	G2P1	12W6d	12w6d	68	2.3	23	83	81.52	7.38	P	1.47	P	2.27	79.03
2310449	30	G5P1	12W6d	13W0d	71	1.9	23	84	80.07	6.78	P	1.3	P	2.57	84.68
2310455	30	G2P0	12W4d	12w4d	64	1.7	22	82	84.14	4.16	P	2.7	P	3.07	76.83
2310451	27	G4P0	12W4d	13W0d	72	2	23	88	80.61	5.54	P	2.5	P	3.33	74.78
2310445	30	G2P0	12w2d	12W6d	69	2.4	25	88	84.65	4.78	P	1.87	P	2.23	75.72
2310443	32	G3P0	12W4d	12W3d	62	1.3	21		79.19	3.32	P	2.5	P	2.53	76.16
2310450	30	G1P0	12w1d	12w4d	64	1.8	21		79.44	3.45	P	1.73	P	2.53	75.67
2310453	32	G2P1	11W4d	12w1d	60	1.7	20		96.69	2.09	P	2.6	P	2.8	77.47
2310438	29	G1P0	12W3d	12W5d	67	2.2	23	85	83.56	4.8	P	1.8	P	3.03	76.56
2310442	29	G1P0	13W5d	12w2d	60	1.7	20		91.6	3.21	P	2.83	P	3.53	66.19
2310441	33	G4P0	13W2d	12w2d	61	1.7	21		83.37	3.39	P	2.6	P	2.77	74.51
2310437	36	G2P1	12W3d	12w1d	59	1.2	20		82.99	1.66	P	2.67	P	3.2	66.05
2320456	25	G1P0	12w0d	12w4d	64	1.5	21		75.21	4.07	P	1.6	P	2.2	74.8
2320466	29	G1P0	12W3d	12w2d	62	1.7	21		76.88	3.28	P	2.53	P	3.53	70.94
2320461	30	G1P0	12W4d	12W5d	66	1.8	24	86	82.59	3.04	P	2.67	P	2.93	79.65
2320462	26	G2P0	13W3d	12w6d	69	1.7	23	84	75.61	5.2	Z	0	P	2.23	74.84
2330471	32	G2P0	12w2d	12w2d	61	2.1	21		78.26	2.99	P	1.7	P	1.97	73.68
2330474	28	G2P0	11W5d	12w0d	57	1.2	19		89.23	2.06	P	2.9	P	3.07	72.35
2330475	31	G3P1	12W5d	12w4d	64	2.2	24	85	84.73	3.99	P	2.3	P	2.63	76.43
2330470	26	G1P0	12w2d	12W3d	64	2	21		79.22	3.43	P	2.4	P	3.3	75.11
2310479	31	G5P0	13W0d	12w0d	58	1.5	20		81.54	3.35	P	2.27	P	2.67	75.67
2310480	29	G4P1	12W6d	12w2d	61	1.2	21		82.99	2.7	P	2	P	2.23	73.26
2330492	30	G3P1	12w1d	12w2d	60	1.4	19		87.22	2.81	P	2.27	P	3	76.71
2320481	35	G1P0	12W5d	12w2d	60	1.2	20		85.65	3.28	P	2.4	P	2.57	76.22
2330503	27	G1P0	13W2d	13W3d	77	1.3	24	88	74.97	3.79	P	1.87	P	2.27	81.75
2320484	30	G1P0	12W4d	12W2d	62	1.4	22	84	82.97	2.67	P	2.27	P	2.93	65.18
2320487	29	G1P0	12W6d	12W3d	62	1.5	21		80.72	2.51	P	3.2	P	3.57	75.47
2330495	32	G2P0	12w2d	12w6d	70	1.4	23	84	75.91	4.8	P	2	P	2.37	83.32
2330515	43	G2P1	12w1d	11w6d	56	0.7	18		99.44	3.39	P	2.47	P	2.73	73.31
2310551	36	G2P0	12W6d	13W2d	75	1.9	24	87	66.17	5.05	P	1.67	P	3.03	88.23
2310517	27	G2P1	13W4d	13W1d	72	1.4	23	87	71.45	5.2	P	1.9	P	2.8	80.01
2310532	36	G3P1	12W5d	13W2d	75	2	24	85	75.9	4.74	P	1.53	P	2.7	75.23
2310535	28	G2P0	12w0d	12w4d	65	1.1	22		80.78	4.03	P	1.93	P	3.1	81.71
2310533	31	G2P1	13W3d	13W1d	73	1.9	23	87	77.16	3.46	P	1.87	P	3.03	83.8
2310526	37	G2P1	13W1d	13W0d	71	1.6	24	87	70.13	8.52	Z	0	P	2.4	78.99
2320574	27	G1P0	12W4d	12w4d	65	1.4	21		80.29	3.39	P	2.63	P	3.1	76.49
2320575	31	G2P0	12w2d	12w4d	64	0.8	20		91.31	5.12	P	1.2	P	2.93	72.72
2320585	30	G2P0	13W0d	13W1d	72	1.7	23	86	68.56	5.03	Z	0	P	1.77	75.13
2320580	35	G1P0	12w1d	12w4d	66	1.8	19		80.99	3.19	P	1.87	P	2.63	77.75
2320570	28	G1P0	12W3d	13W0d	72	1.4	24	87	71	3.8	P	1.93	P	2.67	83.93
2320587	28	G2P0	12w2d	12w4d	64	1.7	23	82	88.76	4.69	P	2.23	P	3.37	71.96
2320578	30	G1P0	12W2d	12W1d	58	1.6	20		96.69	2.87	P	3.43	P	3.6	68.93
2330599	30	G4P1	12w1d	12w0d	57	1.2	19		82.64	2.78	P	2.23	P	2.97	71.79
2310558	26	G2P0	12W6d	13W2d	74	1.8	23	85	79.74	7.47	P	1.3	P	1.9	80.95
2330607	29	G1P0	12W6d	12w4d	65	2.1	21		81.03	4.78	P	1.27	P	1.97	75.02
2330606	29	G2P1	12w2d	12W5d	68	1.3	22	83	78	2.85	P	2.9	P	3.2	79.47
2310609	27	G2P0	12w1d	12W2d	61	1.3	20		77.64	2.39	P	2.47	P	2.6	67.6
2310613	38	G2P0	12W4d	12W5d	67	2.2	21		76.37	3.37	P	1.97	P	2.47	76.33
2330642	28	G2P0	12w2d	11w6d	55	1.6	18		88.13	2.8	P	2.07	P	2.63	69.41
2330640	26	G2P0	13W3d	12W4d	64	1.3	21		87.17	4.13	P	1.73	P	2.97	79.53
2330633	33	G1P0	11W4d	12W3d	63	1	20		84.06	3.13	P	2.33	P	3.07	79.01
2330662	27	G1P0	12W3d	12W5d	67	1.2	21	83	77.12	2.92	P	1.97	P	2.4	79.12
2320629	30	G2P0	12W3d	12W3d	63	1.6	21		81.18	3.45	P	2.3	P	2.9	76.29
2330649	31	G1P0	13W3d	12w4d	65	1.4	20		81.66	5.28	P	1.5	P	2.47	77.13
2320623	33	G2P0	12w2d	12W3d	62	1.6	23	82	81.71	4.64	P	1.73	P	2.8	72.28
2310621	31	G3P0	13W4d	12W5d	66	1.4	21		78.63	3.45	P	1.8	P	3.17	72.62
2330651	29	G1P0	12W3d	12W3d	63	1.9	21		79.28	3.28	P	1.9	P	2.9	69.83
2310686	31	G1P0	12W2d	12w2d	61	1.6	20		90.24	3.65	P	2.63	P	2.97	77.54
2310683	23	G1P0	13W1d	12w4d	65	2.2	22		82.51	3.75	P	1.4	P	2.8	76.79
2310680	39	G1P0	12W4d	12w4d	66	1.7	22	83	80.43	3.36	P	2.17	P	2.5	80.54
2320697	31	G1P0	12W6d	12W5d	66	2	23	80	81.71	4.4	P	1.33	P	2.97	78.62
2320700	25	G1P0	13W1d	12W3d	64	2.3	22	81	75.69	2.51	P	2.57	P	2.93	72.21
2320705	32	G1P0	12W5d	12W2d	60	1.5	21		82.08	2.48	P	2.97	P	3.13	72.98
2320693	27	G4P0	13W3d	13W0d	71	1.8	22	83	67.63	5.74	P	1.1	P	1.8	84.2
2330724	25	G1P0	13w6d	12w6d	69	2.1	25	88	73.01	6.89	Z	0	P	1.57	75.1
2330725	30	G1P0	12W4d	12W4d	65	1.8	21		88.9	2.33	P	2.07	P	2.3	76.51
2330709	31	G1P0	12W6d	12w1d	60	1.5	21		81.81	3.58	P	2.27	P	3.07	70.49
2310733	35	G3P1	12w1d	13W1d	74	2	22		76.18	6.2	Z	0	P	2.67	79.24
2310740	28	G2P0	12W4d	13W0d	71	1.8	24	86	77.55	5.94	P	1.5	P	2.4	78.49
2310728	37	G3P1	12w0d	12W3d	62	1.4	21		87.67	3.61	P	1.7	P	1.97	74.51
2310744	31	G1P0	13W2d	13W1d	73	2.2	24	95	72.09	4.99	P	1.5	P	1.73	84.59
2310739	38	G4P1	13W0d	13W6d	83	2.6	27	99	66.31	7.6	Z	0	P	2.47	81.53
2310729	38	G3P1	12W5d	13W1d	73	2.2	23	85	77.92	3.63	P	1.87	P	2.6	86.29
2310727	28	G1P0	13W1d	12W5d	67	1.5	25	91	76.29	3.72	P	2.37	P	2.97	72.76
2320750	28	G1P0	13W0d	13W1d	73	2	25	89	75.84	4.89	Z	0	P	2.73	79.83
2320763	30	G1P0	13W1d	13W5d	82	2.6	25	93	72.16	6.09	Z	0	P	1.7	77.98
2320761	23	G1P0	13W0d	13W1d	72	2.3	24	89	67.26	4.34	P	1.83	P	2.27	76.7
2320770	25	G1P0	13W1d	12w4d	65	1.9	22	82	89.74	2.29	P	1.8	P	2.2	77.55
2320753	28	G1P0	12W5d	12w2d	61	1.6	20		80.01	2.05	P	2.33	P	2.8	71.98
2330782	24	G2P0	13w6d	13W3d	77	2.6	26	98	73.22	4.75	P	1.7	P	2.53	76.9
2330785	30	G3P0	12W6d	12W3d	63	1.2	24	86	83.04	3.23	P	2.23	P	2.73	75.11
2330784	27	G2P0	13W5d	13W0d	70	1.1	25	93	69.05	3.8	P	2.1	P	2.57	75.93
2310789	24	G1P0	13W0d	12w4d	64	0.9	21		86.03	2.51	P	2	P	2.23	73.91
2310793	32	G2P0	12W5d	12w4d	65	2.3	21		84.27	2.69	P	2.67	P	3.03	75.37
2310788	33	G1P0	12W5d	12W5d	67	1.3	21		80.25	3.31	P	2.17	P	2.9	79.53
2310790	28	G1P0	12W6d	12w6d	68	2	21	81	80.09	2.55	P	2.03	P	2.43	75.43
2320809	34	G2P1	13W1d	13W1d	73	2	23	85	72.87	6.46	P	1.47	P	2.43	73.71
2320807	27	G3P1	12W4d	12W5d	67	1.3	25	91	70.98	6.38	Z	0	P	2.07	70.81
2320795	25	G2P0	13W6d	13W4d	80	1.2	27	97	70.99	6.7	P	1	P	2.13	80.67
2320796	25	G1P0	13W3d	13W1d	73	1.8	24	88	75.2	4.62	P	1.43	P	2.1	79.06
2320794	31	G1P0	13W4d	13W5d	82	1.4	26	95	70.13	9.21	Z	0	P	1.7	77
2410275	30		12W6d	13W0d	72	1.6	22	81	69.78	3.84	P	1.6	P	2.7	86.86
2410276	38		12W1d	13W1d	73	2.1			73.65	4.79	P	1.86	P	2.97	79.75
2410277	28		12W5d	13W0d	72	1.6			79.98	3.26	P	2.3	P	2.7	86.82
2410278	27		12W6d	13W1d	72	2.1			78.69	3.67	P	1.67	P	2.3	79.41
2410280	30		12W5d	12W6d	69	1.4			77.35	3.44	P	2.1	P	2.75	71.98
2410281	38		13W0d	12W5d	67	2.2			91.68	2.76	P	1.93	P	2.67	85.63
2410282	26		12W3d	12W5d	66	1			77.46	2.86	P	3.03	P	3.83	77.53
2410283	39		13W0d	13W3d	76	2.1			74.34	3.6	P	2.03	P	3.03	79.01
2410284	28		12W4d	13W3d	77	1.6			67.37	4.35	Z	0	P	1.7	74.92
2410285	32		12W4d	13W1d	74	2.1			66.67	6.14	Z	0	P	1.47	71.83
2410286	22		13W4d	13W1d	71	1.8			75.06	5.9	Z	0	P	2.73	79.86
2410287	27		13W1d	13W2d	75	1.3			77.49	4.39	P	1.77	P	2.7	70.34
2410288	33		13W4d	12W5d	67	1.5			76.42	5.77	P	1.23	P	2.35	70.89
2410290	38		13W0d	12W5d	67	1.1			74.38	4.88	Z	0	P	1.73	73.05
2410293	24		13W6d	13W1d	74	1.5			70.56	4.31	P	1.67	P	2.63	72.83
2410294	20		12W4d	12W2d	61	1.4			79.04	4.35	P	1.8	P	3.2	73.8
2410296	25		12W6d	12W5d	67	1.4			81.11	3.42	P	2.07	P	2.83	73.22
2410297	27		12W6d	12W2d	65	1.1			80.06	5.22	P	1.27	P	2.4	78.64
2410298	26		12W4d	12W3d	64	1.6			80.98	2.8	P	2.1	P	3.03	74.39
2410299	24		14W1d	12W4d	64	1.4			70.22	3.52	P	1.83	P	2.67	69.87
2410301	30		12W2d	12W3d	62	2.2			86.51	2.99	P	2.83	P	4.2	77.93
2410302	24		12W5d	12W0d	58	1.3			92.32	2.78	P	1.77	P	2.63	66.52
2410305	25		13W1d	12W6d	69	1.4			71.07	3.88	P	2.03	P	3	71.69
2410306	26		14W0d	13W4d	81	1.3			72.02	5.92	P	2	P	2.37	70.91
2410310	28		13W4d	12W3d	63	1.3			76.45	3.61	P	2.17	P	3.07	76.99
2410311	30		12W5d	12W5d	68	1.4			80.82	4	P	1.83	P	2.33	69.36
2410312	26		14W5d	13W5d	82	1.3			64.59	7.49	Z	0	P	2.9	71.89
2410313	32		12W3d	13W1d	74	1.3			71	5.29	P	1.1	P	2.23	82.96
2410314	24		13W3d	13W3d	78	1.4			75.67	5.18	Z	0	P	1.1	75.21
2410316	39		11W4d	12W1d	59	1.1			81.35	6.59	Z	0	P	3.07	64.94
2410318	28		12W5d	12W6d	69	2			78.5	4.56	P	1.87	P	3.23	77.27
2410319	27		13W3d	12W5d	68	1.8			75.45	5.49	P	1.4	P	2.87	72.99
2410320	33		12W6d	12W4d	66	1.9			73.76	4.6	P	2.37	P	3.87	72.3
2410321	25		12W6d	13W3d	77	1.4			69.84	4.45	P	2.17	P	3.23	69.91
2410324	31		13W1d	12W4d	64	1.5			75.58	4.3	P	1.83	P	2.37	75.69
2410325	23		12W1d	12W4d	66	1.4			84.74	4.85	P	2.07	P	2.5	70.18
2410326	30		12W6d	12W5d	67	1.2			85.5	4.86	P	1.9	P	2.93	75.49
2410327	42		13W2d	12W6d	76	2.2			76.56	10.43	Z	0	P	2.47	74.41
2410330	27		12W6d	12W4d	64	1.4			71.6	2.46	P	2.1	P	2.27	75.75
2410332	26		12W4d	12W4d	65	1.7			84.83	5.91	P	1.57	P	2.9	71.52
2410335	29				61	1.4			84.86	5.2	P	1.83	P	2.77	72.11
2410336	21				60	1.5			79	4.48	P	1.8	P	2.27	72.54
2410338	27				51	1.3			84.92	4.83	P	1.9	P	2.73	68.75
2410339	29				60	1.1			75.81	3.8	P	1.87	P	2.87	77.76
2410340	27				63	1.4			76.32	2.22	P	3.03	P	3.3	67.05
2410341	29				59	1.3			85.17	4.94	P	3.23	P	2.4	67.1
2410342	28				60	1.2			74.96	6.53	P	1.23	P	2.33	74.69
2410343	29				66	2.8			79.83	4.67	P	2.07	P	2.77	64.67
2410344	30				84	1.4			72.17	7.23	Z	0	P	2.03	74.3
2410345	29		13W3d	13W1d	72	1.3			80.05	8.05	Z	0	P	2.63	75.38
2410346	31		13W0d	13W2d	76	1.6			68.32	4.22	P	1.67	P	2.13	66.29
2410347	35		12W3d	12W5d	68	1.4			75.59	6.78	P	1.13	P	3.1	75.7
2410348	32		13W1d	13W0d	71	1.7			80.39	5.25	P	1.6	P	2.47	71.96
2410350	25		12W3d	12W3d	63	1.5			86.1	4.11	P	1.6	P	2.07	67.42
2410351	27		13W0d	12W4d	64	1.3			85.15	5.38	P	1.57	P	2.7	77.94
2410352	23		13W2d	11W6d	56	1			106.19	3.1	P	2.7	P	3.3	77.09
2410355	27		12W5d	12W6d	69	1.7			71.82	5.54	Z	0	P	2.7	75.14
2410358	25		13W2d	11W5d	54	2			79.24	4.58	P	2.6	P	3.555	85.16
2410359	26		12W0d	12W1d	60	1.3			76.6	3.7	P	1.93	P	2.6	72.78
2410360	25		12W5d	12W6d	68	1.6			91.29	7.78	Z	0	P	2.97	71.69
2410361	22		12W6d	12W4d	66	1.5			70.5	5.34	P	1.83	P	2.63	71.61
2410362	27		13W4d	13W0d	70	2.3			77	5.2	P	2.6	P	3.47	77.66
2410363	23		12W6d	12W6d	69	1.2			72.4	9.47	Z	0	P	1.87	71.16
2410364	23		13W2d	13W4d	79	0.9			75.64	8.25	Z	0	P	2.8	77.74
2410365	30		13W2d	13W1d	74	1.8			75.7	4.33	P	2.43	P	2.8	76.56
2410366	29		13W3d	12W6d	69	1			85.77	3.2	P	3.37	P	4.67	72.47
2410372	30		12W3d	13W1d	72	1.2			73.45	5.49	P	1.97	P	3.13	69.82
2410373	38		12W5d	12W5d	67	1.3			72.1	4.56	P	1.5	P	2.2	69.81
2410374	23		13W0d	13W0d	71	2.5			81.22	3.66	P	2.13	P	3.4	74.73
2410376	24		12W5d	13W1d	67	1.7			71.2	3.43	P	2.47	P	3	65.81
2410377	24		12W5d	12W1d	59	1.1			74.8	3.27	P	2.13	P	3	69.81
2410378	29		12W6d	11W5d	54	1.4			84.13	4.72	P	3.17	P	2.8	71.17
2410380	28		13W3d	13W1d	74	1.8			73.6	5.09	P	2.33	P	2.77	79.2
2410381	25		12W6d	13W0d	70	1.8			76.28	3.65	P	2.2	P	3.13	70.57
2410382	34		13W4d	13W5d	83	1.5			62.4	8.61	Z	0	P	1.53	71.27
2410383	27		12W6d	12W3d	63	1.4			72.62	4.13	P	2.5	P	4.05	74.53
2410384	31		12W5d	13W4d	79	1.5			69.01	7.59	Z	0	P	1.73	74.44
2410385	24		13W4d	12W4d	66	1.7			78.08	6.15	P	2.07	P	3.63	75.01
2410386	29		13W4d	12W5d	67	1.7			78.94	3.49	P	2.33	P	2.83	73.98
2410387	26		13W2d	12W6d	70	1.1			75.96	6.79	Z	0	P	1.67	69.41
2410388	30		13W6d	13W2d	75	1.3			77.4	5.74	Z	0	P	2.3	73.71
2410389	23		13W1d	12W6d	68	1.4			78.73	2.66	P	2.57	P	3.13	71.78
2410390	28		11W3d	13W2d	74	1.9			76.69	7.47	Z	0	P	3.27	74.91
2410391	26		12W5d	12W6d	69	1.9			75.33	3.02	P	2.57	P	2.87	71.49
2410392	27		13W3d	12W6d	70	1.1			78.9	3.61	P	2.4	P	3.43	79.62
2410393	28		13W5d	13W1d	73	2			82.13	7.34	Z	0	P	2.17	72.53
2410394	33		13W5d	13W1d	72	1.1			77	3.42	P	2.3	P	2.77	78.71
2410395	26		12W4d	12W1d	59	1.9			93.24	3.21	P	1.63	P	2.57	74
2410396	25		13W5d	13W2d	75	1.4			70.56	4.53	P	2.43	P	3.33	68.03
2410397	26		14W2d	13W1d	73	1.1			68.66	8.53	Z	0	P	1.37	66.92
2410400	28		12W5d	13W1d	73	1.8			69.67	9.08	Z	0	P	2.17	69.43
2410401	24		13W2d	12W4d	65	0.9			77.1	4.2	P	1.8	P	2.7	79.3
2410402	29		13W0d	12W5d	67	1.1			73.95	5.2	P	1.13	P	2.47	70.04
2410403	20		14W1d	13W2d	75	1.1			76.12	6.31	P	2.17	P	2.93	70.28
2410404	35		12W6d	12W3d	62	1.1			85.18	5.98	Z	0	P	2.7	69.91
2410405	28		13W1d	12W6d	69	1.1			74.32	4.35	P	1.03	P	2.47	74.94
2410406	25		13W6d	12W4d	66	1.9			84.8	4.76	P	2.3	P	3.03	72.23
2410407	27		13W0d	13W1d	74	1.2			84.82	4.94	P	2.93	P	3.83	91.87
2410408	26		14W3d	13W1d	72	1.2			76.58	5.55	P	2.2	P	3	73.87
2410409	31		12W6d	12W5d	66	1.7			75.1	2.88	P	1.93	P	2.5	77.85
2410410	30		13W4d	12W5d	66	1.4			75.06	4.07	P	1.43	P	1.7	70.11
2410411	27		13W1d	13W0d	71	1.6			77.68	6.33	P	1.83	P	4.03	77
2410412	25		13W0d	12W1d	59	1.1			79.41	3.12	P	1.87	P	3.23	71.54
2410413	21		13W4d	13W4d	79	1.7			70.4	9.8	Z	0	P	2.43	79
2410414	22		13W3d	13W2d	75	2.3			68.34	9.12	Z	0	P	2.23	62.31
2410415	29		12W4d	12W6d	68	1.5			74.94	3.68	P	2.47	P	3.37	78.18
2410416	28		12W6d	12W6d	69	1.8			72.79	3.97	P	2	P	2.97	69.53
2410418	25		12W6d	12W3d	62	1.6			73.94	4.13	P	2.5	P	3.23	71.55
2410419	28		13W4d	13W2d	76	1.9			69.22	9.11	Z	0	P	1.93	73.99
2410420	23		13W4d	12W4d	65	1.2			74.69	3.75	P	2.47	P	2.77	70.96
2410422	39		13W6d	13W4d	79	0.8			64.32	5.41	P	1.9	P	2.8	71.97
2410423	28		14W2d	12W6d	68	1.1			80.58	3.28	P	2.03	P	2.73	70.73
2410424	27		12W6d	12W4d	64	1.2			82.69	4.25	P	2.67	P	3.53	73.29
2410426	24		13W2d	12W3d	63	1.8			73.97	3.5	P	1.93	P	2.6	73.42
2410427	27		13W2d	12W5d	67	0.9			78.54	3.81	P	2.1	P	2.93	66.03
2410428	32		14W2d	13W4d	81	1.2			68.97	8.45	Z	0	P	2.97	74.59
2410429	25		13W3d	13W1d	73	2			75.02	4.97	P	2.1	P	3.43	74.32
2410430	26		13W0d	13W2d	75	1.9			72.14	6	P	1.47	P	1.93	72.9
2410431	32		12W2d	13W0d	70	1.4			74.47	6.31	P	1.4	P	2	76.57
2410432	28		12W3d	13W1d	72	1.7			77.51	3.81	P	2.23	P	2.87	78.47
2410433	35		12W6d	12W4d	65	1.6			73.98	6.85	P	1.83	P	2.8	72.29
2410434	30		13W0d	13W3d	77	1.7			76.34	3.77	P	2.13	P	3	71.71
2410435	28		13W1d	13W2d	75	2.3			76.53	8.58	Z	0	P	2.3	72.56
2410437	30		13W4d	13W2d	76	1.6			75.87	7.5	Z	0	P	2.8	78.64
2410438	25		12W4d	12W5d	67	1.7			75.17	6.31	Z	0	P	2.83	72.85
2410439	29		13W3d	12W4d	65	2.3			73.6	6.42	Z	0	P	2.03	71.51
2410440	25		12W3d	12W0d	58	1.1			75.03	4.25	P	3.8	P	2.8	72.65
2410441	36		13W1d	13W0d	71	2.3			73.69	5.35	P	1.37	P	2.13	72.55
2410442	35		13W1d	13W4d	80	1.5			70.59	6.41	Z	0	P	2.6	75.08
2410443	24		13W1d	13W3d	78	1.8			76.2	5.75	Z	0	P	2.57	78.76
2410444	35		13W0d	12W5d	66	2.1			73.98	4.8	P	1.4	P	2.77	75.3
2410445	24		13W1d	12W6d	68	1.8			80.3	5.84	P	1.33	P	2.07	69.52
2410446	30		13W1d	13W1d	72	1.5			76.53	5.91	P	1.67	P	3	70.86
2410448	27		13W1d	13W1d	74	1.7			77.09	8.55	Z	0	P	2.17	71.42
2410449	25		13W2d	12W4d	65	2.2			78.4	5.47	P	2.57	P	3.43	72.43
2410450	26		13W2d	12W1d	59	1.7			81.81	2.65	P	3.67	P	3.93	66.67
2410451	32		13W3d	12W6d	69	1.9			71.56	3.78	P	2.6	P	3.23	64.13
2410453	23		15W0d	13W0d	71	2.5			75.38	5.65	P	1.47	P	2.6	72.25
2410454	31		12W2d	13W2d	74	1.3			69.28	6.97	P	1.97	P	2.53	76.13
2410455	1		13W1d	12W5d	66	2.2			76.71	7.46	Z	0	P	2.87	74.3
2410456	28		13W0d	12W1d	59	1.2			77.62	3.17	Z	0	P	2.07	73.35
2410457	26		13W0d	12W6d	68	2			78.37	6.64	P	1.57	P	2.63	70.9
2410459	28		13W2d	13W0d	71	1.6			75.87	7.31	Z	0	P	2.3	73.9
2410460	25		12W5d	11W6d	55	1.7			78.35	3.63	P	1.73	P	3.8	64.96
2410461	25		12W5d	13W2d	74	2.1			78.06	3.52	P	2.43	P	3.03	74.45
2410462	30		14W5d	12W6d	69	1.1			85.45	4.26	P	2.37	P	3.67	72.2
2410463	25		13W1d	13W0d	71	1.8			80.95	6.27	P	1.8	P	2.9	71.92
2410464	26		13W0d	12W4d	65	1.6			77.54	2.75	P	1.43	P	2.03	71.16
2410465	28		15W1d	13W3d	76	1.5			75.17	5.59	P	2.06	P	2.93	75.63
2410466	27		12W0d	12W1d	60	1.4			92.13	3.48	P	2.07	P	2.5	70.66
2410467	29		13W0d	13W4d	79	1.9			71.17	7.72	Z	0	P	2.23	74.7
2410468	23		13W1d	13W3d	78	1.1			76.46	4.22	P	2.17	P	3.13	74.5
2410469	28		13W4d	12W4d	69	1.4			78.96	3.08	P	2.03	P	2.4	73.93
2410470	25		14W1d	12W6d	70	1.5			83.65	3.6	P	2.2	P	3.47	72.17
2410471	27		12W6d	13W1d	73	1.6			80.52	6.22	P	1.17	P	3.4	80.96
2410472	28		13W3d	12W5d	67	1.7			79.6	3.12	P	2.13	P	3.17	71.27
2410473	34		12W2d	12W3d	63	1.2			77.36	4.58	Z	0	P	2.1	63.37
2410474	26		12W6d	12W3d	63	1.2			83.25	3.12	P	2.57	P	3.7	66.2
2410475	26		12W5d	12W2d	61	1			82.85	3.15	P	1.67	P	2.01	66.83
2410476	26		12W5d	13W3d	78	1.9			68.46	8.44	Z	0	P	2.77	78.84
2410478	27		12W4d	13W0d	71	2			71.63	7.75	Z	0	P	1.9	78.3
2410479	30		12W5d	13W2d	75	1.9			75.7	5.73	Z	0	P	2.73	78.42
2410480	26		13W6d	13W3d	76	1.7			68.64	5.04	P	1.8	P	3.13	79.58
2410481	27		13W1d	13W3d	77	1.2			84.6	4.99	P	1.93	P	4.1	82.14
2410482	34		12W5d	12W6d	69	1			73.15	4.87	P	3.13	P	4.37	69.42
2410483	29		13W0d	12W3d	71	1.1			85.76	3.32	P	1.8	P	2.33	74.75
2410484	25		12W6d	12W2d	61	1.6			77.28	1.38	P	1.93	P	2.23	64.39
2410485	31		12W5d	12W5d	68	1.1			81.39	4.87	P	2.33	P	3.07	67.2
2410487	25		14W6d	13W1d	73	1.3			74.6	3.89	P	2.03	P	2.7	67.04
2410488	29		12W4d	12W3d	64	1			77.59	6.56	Z	0	P	2.87	70.44
2410489	29		13W1d	12W5d	67	2.2			77.48	4.12	P	2.2	P	3.3	72.53
2410490	22		14W5d	12W5d	66	1.6			74.71	3.93	P	1.87	P	2.83	73.01
2410491	34		13W0d	13W1d	73	1.4			73.54	7.12	Z	0	P	2.17	74.14
2410493	29		13W0d	12W6d	69	1.2			72.51	4.94	P	1.53	P	2.23	70.56
2410494	35		13W2d	13W4d	79	1.8			71.87	7.64	Z	0	P	1.73	69.79
2410495	29		13W1d	13W4d	72	1.3			69.21	9.81	Z	0	P	2.5	75.59
2410496	29		13W5d	13W2d	75	1.3			66.72	3.03	P	2.1	P	2.33	73.3
2410497	29		13W0d	12W6d	69	1.5			77.76	4.06	P	2.57	P	3.13	71.38
2410498	25		13W3d	13W5d	78	2			76.04	5.84	P	1.4	P	2.93	70.74
2410499	28		12W6d	11W6d	55	1.2			92.1	4.26	P	2.53	P	3.3	68.71
2410500	25		13W2d	12W4d	65	1.6			78.01	5.95	P	1.47	P	2.63	72.24
2410501	31		13W6d	13W0d	71	1.8			75.16	5.54	P	1.93	P	3.7	71.38
2410502	30		12W1d	12W4d	65	2			72.97	6.79	Z	0	P	2.2	76.6
2410503	30		13W6d	12W6d	68	2.3			72.64	6.08	P	1.6	P	2.63	67.51
2410504	22		13W2d	13W1d	73	1.5			67.54	7.97	Z	0	P	2.63	66.25
2410505	37		14W1d	13W4d	79	1.8			70.02	6.33	Z	0	P	3.1	74.1
2410506	39		13W0d	13W2d	75	2.4			71.97	6.09	P	1.93	P	3.07	76.34
2410507	27		13W0d	12W4d	65	1.2			75.41	3.71	P	2.43	P	2.73	67.59
2410508	25		13W5d	12W0d	57	1			94.38	2.83	P	2.03	P	2.83	72.68
2410509	30		13W0d	13W1d	73	2			69.49	8.5	Z	0	P	2.47	79.68
2410510	26		14W1d	13W3d	77	1.7			69.51	5.29	P	2.23	P	2.83	72.63
2410511	26		12W2d	12W1d	59	1.3			79.8	2.61	P	1.97	P	2.57	66.13
2410512	25		13W0d	12W3d	62	1.8			71.92	6.4	P	1.4	P	3.03	77.06
2410513	30		13W4d	13W1d	73	1.6			83.51	4.83	P	2.03	P	3.37	71.31
2410514	30		13W1d	13W1d	73	1.9			81.44	4.33	P	2.13	P	3.1	73.58
2410515	21		15W0d	13W1d	73	1.4			72.56	4.49	P	1.83	P	2.6	69.89
2410516	26		12W6d	12W3d	63	1.4			72.14	2.93	P	2.37	P	2.8	65.35
2410517	18		13W6d	12W4d	65	1.4			81.52	7.21	P	1.6	P	2.73	69.07
2410518	30		13W0d	13W4d	79	15			66.86	7.29	Z	0	P	1.63	74.94
2410520	26		13W3d	12W5d	67	1.6			86.8	4.95	P	1.37	P	2.67	70.08
2410521	22		13W5d	12W6d	69	1.3			77.04	3.01	P	2.37	P	3	78.17
2410522	31		13W4d	12W3d	62	1			76.57	4.18	P	2.2	P	2.93	67.44
2410523	33		13W5d	13W5d	82	1.4			77.68	4.81	P	1.97	P	2.93	72.94
2410524	38		12W5d	13W1d	67	1.1			85.12	6.25	P	1.93	P	3.13	73.44
2410525	27		12W6d	13W4d	81	1.3			67.63	6.73	Z	0	P	2.37	79.45
2410526	28		13W0d	12W5d	67	1.5			79.38	3.5	P	2.07	P	2.93	67.11
2410527	27		13W1d	13W4d	79	2.1			69.39	4.73	P	1.87	P	2.87	78.85
2410528	22		13W0d	11W3d	50	1			80.6	3.33	P	1.77	P	2.4	62.96
2410529	30		13W3d	13W2d	75	1.8			75.98	6.76	P	1.87	P	2.87	74.99
2410530	25		12W6d	12W2d	61	2.2			80.89	5.63	P	2.17	P	2.9	64.16
2410531	19		12W6d	12W5d	66	1.4			82.2	2.66	P	1.97	P	2.47	75.35
2410532	31		13W1d	13W1d	72	2.4			70.98	8.77	Z	0	P	2.34	70.46
2410533	23		12W0d	12W1d	59	0.9			87.28	3.14	P	1.93	P	2.33	70.09
2410534	25		13W0d	12W3d	64	2.4			85.8	3.92	P	1.7	P	3.03	72.04
2410536	38		13W6d	13W5d	82	1.7			68.83	10.7	Z	0	P	2.37	74.69
2410537	23		13W1d	12W6d	68	1.3			78.14	5.31	P	2.07	P	3.07	72.13
2410538	38		13W1d	12W5d	68	1.9			82.49	4.1	P	1.8	P	2.63	74.96
2410539	28		13W1d	13W1d	73	1.6			72.19	5.16	P	1.33	P	2	77.28
2410541	34		13W2d	13W6d	84	2.2			69.74	6.57	Z	0	P	2.47	75.26
2410542	33		13W0d	13W0d	72	1.1			73.43	6.42	Z	0	P	2.4	70.48
2410543	24		13W3d	13W4d	80	1.7			73.22	7.58	Z	0	P	3.2	75.86
2410544	24		14W2d	13W3d	77	1.5			71.78	8.06	Z	0	P	2.67	72.18
2410545	26		13W0d	12W3d	62	1.1			77.42	4.47	P	1.73	P	2.2	67.38
2410546	32		13W1d	13W2d	74	1			66.67	5.56	Z	0	P	1.23	75.36
2410547	28		13W0d	12W6d	70	1.4			73.15	7.34	P	1.3	P	3.3	79.25
2410548	29		13W3d	13W6d	84	2.2			68.21	4.34	P	2.37	P	3.07	76.42
2410549	25		12W6d	12W0d	58	1.3			79.6	3.95	P	1.8	P	2.5	69.5
2410550	24		13W2d	12W6d	68	1.4			78.58	4.05	P	1.7	P	2.57	73.47
2410551	33		13W3d	13W2d	76	1.6			74.76	7.21	P	1.1	P	2.6	76.21
2410552	24		13W0d	12W3d	63	0.9			93.47	4.23	P	2.27	P	4.07	72.16
2410553	26		13W3d	12W2d	61	1.6			80.54	3.48	P	2.2	P	2.83	63.94
2410554	25		13W0d	13W5d	82	1.9			77.71	7.19	Z	0	P	2.57	75.63
2410556	31		13W2d	12W6d	69	2.3			89.24	3.99	P	1.77	P	3.33	66.21
2410559	19		12W5d	12W3d	63	1.2			80.92	6.79	Z	0	P	2.13	68.91
2410560	23		15W4d	12W0d	57	2			78.26	2.26	P	2.8	P	3.27	63.75
2410561	31		11W6d	12W2d	61	1.6			75.26	2.19	P	2.8	P	3.2	72.01
2410562	29		13W0d	13W0d	70	1.3			68.62	6.04	P	1.7	P	2.47	76.13
2410563	24		12W5d	12W4d	64	1.6			77.77	3.32	P	2.13	P	2.7	74.99
2410564	26		13W4d	12W3d	63	1.4			83.89	4.66	P	1.93	P	2.47	71.56
2410565	24		13W1d	12W1d	59	1.4			81.94	3.55	P	1.87	P	2.67	67.81
2410566	35		12W6d	13W0d	71	1.5			78.46	3.6	P	2.5	P	2.97	71.6
2410567	28		13W2d	12W4d	65	1.6			77.2	3.64	P	2.57	P	4.23	73.28
2410568	27		13W1d	11W6d	55	1.2			100.04	2.08	P	3.1	P	3.53	67.53
2410569	29		13W1d	12W4d	66	1.4			73.96	3.81	P	2.4	P	3.13	67.05
2410570	30		13W2d	12W6d	70	1.5			67.35	8.32	Z	0	P	2.43	72.07
2410571	37		12W5d	12W4d	64	1.2			77.73	3.89	P	2.33	P	3.03	69.73
2410572	26		14W0d	12W6d	69	1.4			76.6	4.2	P	1.83	P	2.7	73.42
2410573	41		12W6d	12W5d	68	2			74	2.53	P	1.97	P	2.47	69.73
2410574	34		12W5d	13W2d	75	1.6			78.6	4.05	P	1.36	P	2.6	73.63
2410576	23		12W4d	11W5d	53	1.2			77.82	2.69	P	3.1	P	3.3	67.54
2410575	26		12W5d	12W5d	67	1.4			80.74	4.34	P	4.3	P	3.3	69.85
2410577	39		11W4d	12W6d	70	1.2			78.61	4.2	P	1.97	P	2.83	79.23
2410578	24		12W6d	12W1d	59	1.5			94.37	4.91	P	2.37	P	4	73.82
2410579	28		11W4d	12W2d	61	1.2			84.21	3.22	P	2.2	P	3	65.99
2410580	28		12W3d	12W5d	67	2			77.71	5.43	P	1.83	P	3.13	72.62
2410581	19		15W5d	12W1d	60	1.4			85.74	3.46	P	2.33	P	3.45	75.36
2410582	41		13W1d	13W1d	72	1.3			72.13	5.73	Z	0	P	1.63	76.21
2410583	26		12W6d	12W3d	62	1.6			76.33	5.83	P	1.87	P	3.7	67.72
2410584	26		12W4d	13W1d	72	1.5			66.47	4.12	P	1.33	P	1.53	73.4
2410585	24		13W2d	12W3d	63	0.8			80.55	2.76	P	2.37	P	3.07	69.93
2410586	28		15W2d	13W0d	71	1.5			70.47	4.65	P	1.47	P	2.87	76.41
2410587	26		13W0d	12W6d	69	1.6			85.83	6.81	P	1.07	P	2.77	70.95
2410588	28		12W3d	12W6d	68	1.5			72.08	3.53	P	1.33	P	1.7	66.27
2410589	32		12W2d	11W4d	51	1			98.85	2.93	P	1.83	P	3.1	69.04
2410590	26		12W6d	12W6d	70	1.2			72.42	4.97	P	1.8	P	3.2	71.13
2410591	24		12W6d	12W6d	70	2			70.06	8.67	Z	0	P	1.83	72.41
2410592	35		12W6d	12W6d	69	1.7			76.87	5.34	P	1.6	P	2.83	74.39
2410593	40		12W3d	11W6d	55	0.9			82.41	2.79	P	2.6	P	3.53	68.38
2410594	32		12W4d	13W1d	74	1.9			77.83	3.97	P	2.3	P	2.63	71.27
2410595	25		14W1d	13W3d	78	1.1			76.08	5.84	P	1.87	P	3.3	76.07
2410596	26		12W1d	12W5d	68	1.2			78.55	5.89	P	1.87	P	2.8	70.43
2410597	28		12W4d	13W0d	71	2.2			82.8	5.82	P	2.1	P	3.5	70.77
2410598	31		12W5d	13W0d	71	2			74.45	3.12	P	2.23	P	2.63	70.92
2410599	31		14W1d	12W5d	67	1.3			74.75	4.88	P	1.73	P	2.57	73.14
2410600	29		12W6d	13W1d	73	1.7			76.42	4.54	P	2	P	3.13	74.96
2410601	29		12W4d	13W0d	70	1.3			72.94	5.32	P	1.57	P	2.4	75.01
2410602	31		13W0d	13W2d	76	1.2			69.26	8.56	Z	0	P	2.17	72.8
2410603	28		15W3d	12W2d	61	1.7			78.7	3.05	P	2.3	P	3.27	65.09
2410604	30		14W2d	12W4d	64	1.4			77.76	3.58	P	2.53	P	3.1	72.48
2410605	27		12W4d	13W2d	74	0.8			71.33	6.37	P	1.5	P	2.8	78.9
2410606	30		12W5d	12W4d	65	1.7			76.86	5.88	Z	0	P	2.27	69.17
2410607	33		13W2d	12W2d	61	1.4			84.58	2.75	P	2.17	P	2.47	69.49
2410608	23		12W4d	12W3d	63	1.3			84.68	5.61	P	1.53	P	3.03	69.27
2410609	35		12W1d	12W3d	63	1.6			84.05	2.88	P	1.33	P	1.8	74.73
2410610	26		12W6d	13W2d	75	1.4			73.9	7.11	P	1.23	P	2.97	73.86
2410611	36		12W6d	13W4d	80	1.7			72.15	9.69	Z	0	P	2.63	78.76
2410612	33		12W6d	13W0d	70	2.1			73.47	5.48	P	1.5	P	1.8	68.17
2410613	24		12W3d	13W0d	71	1.8			74.84	3.42	P	2.2	P	3.13	72.72
2410614	35		12W4d	12W6d	68	1.1			72.84	4.2	P	2.87	P	3.37	71.82
2410615	29		12W3d	12W5d	66	1.4			72.09	4.94	P	1.77	P	2.6	71.84
2410616	33		12W5d	13W0d	72	1.8			75.39	4.32	P	2.57	P	4.13	74.07
2410618	31		15W1d	13W3d	77	1.1			69.21	7.42	P	1.57	P	2.4	75.54
2410619	23		13W3d	12W5d	77	1.8			66.39	7.55	P	1.97	P	2.5	75.39
2410620	27		13W1d	12W6d	68	1.3			78.49	5.12	P	2.2	P	3.23	70.18
2410621	23		12W4d	12W4d	64	2.4			78.58	3.41	P	2	P	2.23	68.79
2410622	22		12W5d	13W0d	72	1.5			76.52	8.91	Z	0	P	3.33	70.69
2410623	36		12W0d	12W4d	64	1.4			75.84	4.83	P	1.6	P	2.6	66.59
2410624	25		12W5d	12W4d	66	1.5			74.02	3.48	P	2.33	P	2.9	67.29
2410625	23		12W4d	12W3d	63	1.6			74.08	4.99	P	1.47	P	2.77	66.74
2410626	33		12W4d	12W5d	66	1.7			76.95	3.15	P	3.1	P	3.3	67.64
2410628	36		12W5d	13W2d	76	1.8			69.31	5.23	P	1.67	P	2.4	81.69
2410629	37		12W6d	12W5d	68	1.5			81.76	4.72	P	1.6	P	2.33	71.29
2410630	26		12W4d	12W0d	57	0.9			97.88	3.01	P	1.5	P	2.17	69.83
2410631	26		12W6d	12W6d	68	1.7			68.2	5.25	P	2	P	2.6	71.72
2410632	30		12W3d	12W4d	66	1.4			76.62	3.5	P	2.17	P	2.47	74.87
2410633	37		13W6d	12W4d	65	2.4			77.12	2.32	P	3.3	P	4.03	66.6
2410634	28		12W4d	12W2d	61	1.4			74.92	3.97	P	1.73	P	2.33	67.11
2410635	28		13W2d	12W6d	69	1.9			70.48	7.32	P	0.97	P	2.87	78.17
2410636	27		12W4d	12W1d	59	1			76.95	2.73	P	3.13	P	3.4	65.97
2410637	30		13W3d	12W6d	69	1.7			68.98	7.69	Z	0	P	1.9	74.09
2410638	23		12W2d	12W0d	61	1			82.82	4.3	P	1.87	P	3.07	70.26
2410639	23		12W4d	12W1d	59	1.7			74.97	2.17	P	3.2	P	3.77	71.17
2410640	30		12W4d	12W3d	63	1.8			79.73	3.15	P	2.5	P	3.87	71.93
2410641	25		13W0d	12W6d	70	1.7			74.67	3.41	P	1.77	P	2.1	68.33
2410642	40		12W4d	12W0d	58	1.4			80.95	4.37	P	1.17	P	2.93	69.52
2410643	27		12W2d	13W0d	71	1.6			72.28	6.36	P	1.2	P	3.03	72.03
2410644	28		12W5d	12W2d	60	1.4			83.06	2.61	P	2.7	P	3.13	70.5
2410645	25		12W5d	11W4d	52	1.2			81.37	1.72	P	2.63	P	3.47	69.98
2410646	23		12W3d	12W2d	61	1.2			81.1	2.99	P	2.47	P	3.3	64.81
2410647	30		12W6d	12W3d	64	1.6			75.46	2.88	P	1.73	P	2.2	70.32
2410648	24		13W2d	12W4d	66	1.6			80.37	3.63	P	1.87	P	2.8	75.02
2410649	26		13W3d	12W4d	66	1.7			77.45	3.42	P	1.83	P	2.1	66.97
2410650	26		12W6d	13W2d	75	1.3			70.22	6.24	P	1.1	P	2.43	73.57
2410651	27		13W1d	13W1d	73	1.4			83.89	9.79	Z	0	P	2.63	75.18
2410652	25		13W3d	12W1d	59	1.4			75.2	7.69	Z	0	P	1.87	68.43
2410653	29		13W0d	13W0d	72	1.2			77.21	5.67	P	1.7	P	2.9	74.62
2410654	42		12W1d	13W2d	75	2			70.5	6.67	P	1.87	P	2.97	74.1
2410655	22		13W2d	13W2d	75	1.2			74.87	7.13	Z	0	P	1.7	70.08
2410656	30		13W3d	12W4d	64	1.3			74.46	3.46	P	1.83	P	2.67	73.06
2410657	36		13W1d	13W1d	72	1.8			80.4	5.76	P	1.8	P	2.7	73.42
2410658	32		12W6d	13W3d	77	1.5			74.7	4.69	P	1.8	P	2.5	77.36
2410659	31		13W3d	13W0d	70	1.4			73.89	5.83	P	1.8	P	2.6	72.22
2410660	25		13W6d	13W4d	79	1.5			68.54	5.92	P	1.73	P	2.93	76.48
2410661	25		12W5d	13W0d	72	1.6			77.06	6.75	P	1.03	P	2.23	72.34
2410662	26		13W1d	12W4d	64	1.7			85.52	3.68	P	2.07	P	3.1	69.82
2410664	25		12W6d	12W1d	62	1			83.01	5.03	P	2.2	P	3.13	64.57
2410665	26		13W0d	13W4d	78	1.3			74.33	7.22	Z	0	P	1.93	78.4
2410666	28		13W4d	12W1d	73	2.1			72.82	5.05	P	1.7	P	2.4	74.76
2410667	28		13W2d	13W0d	70	1.3			70.75	5	P	2.2	P	2.7	69.52
2410668	28		12W6d	12W5d	67	1.7			80.12	3.44	P	2.57	P	2.9	72.64
2410669	31		13W2d	12W6d	69	1.5			80.84	7.95	Z	0	P	2.53	70.77
2410670	25		13W2d	12W6d	69	1.5			80.59	7.72	P	1.23	P	2.93	72.71
2410672	26		13W4d	13W3d	77	1.3			75.36	5.62	P	1.93	P	3.33	74.78
2410673	28		13W1d	13W2d	74	1.5			68.19	6.19	P	1.27	P	2.23	71.81
2410674	34		12W4d	12W4d	65	1.4			83.98	3.56	P	2.43	P	3.33	69.25
2410675	29		12W5d	11W6d	56	0.7			91.08	2.53	P	2.87	P	3.37	66.05
2410676	32		12W4d	12W5d	66	1.3			80.16	3.84	P	1.43	P	2.27	70.78
2410677	33		12W5d	12W3d	63	1.3			83.93	3.49	P	2.23	P	3.1	74.3
2410678	29		12W3d	12W2d	61	1.4			81.43	2.98	P	2.03	P	2.53	72.23
2410680	26		13W0d	12W6d	69	1			72.3	6.51	Z	0	P	1.93	74.22
2410709	29		12W3d	12W4d	65	1.7			79.03	4.59	P	2.34	P	3.07	67.21
2410710	25		12W4d	12W5d	68	1.6			72.55	6.61	Z	0	P	2.47	69.24
2410711	27		13W5d	13W0d	71	1.7			73.73	3.7	P	2.47	P	3.17	71.45
2410712	30		12W4d	12W4d	64	2			77.2	3.86	P	2.63	P	3.03	75.03
2410713	24		12W6d	13W0d	70	1.6			69.35	6.84	P	1.73	P	2.8	76.28
2410714	28		12W5d	11W4d	51	1.7			83.56	3.18	P	2.37	P	2.9	63.05
2410716	22		12W5d	13W0d	70	1.7			77.11	5.91	P	2.13	P	3.67	74.14
2410717	25		12W5d	12W6d	69	1.8			72.95	3.47	P	1.93	P	2.4	72.87
2410719	27		12W4d	12W0d	57	1.7			82.2	2.76	P	2.37	P	2.87	62.24
2410720	23		13W4d	12W1d	60	1.6			83.99	3.01	P	2	P	2.43	66.56
2410721	28		13W6d	11W5d	53	1.6			88	3.07	P	2.2	P	3.07	58.66
2410722	27		12W4d	13W0d	71	1.7			76.39	2.89	P	2.33	P	2.83	72.64
2410723	24		12W5d	13W1d	72	1.5			71.85	4.88	P	1.6	P	2.37	77.47
2410724	25		12W4d	12W6d	68	2.3			79.78	3.31	P	1.87	P	2.4	70.67
2420725	32		14W6d	12W2d	61	1.5			78.17	3.17	P	1.9	P	2.4	69.35
2410726	26		12W4d	12W3d	64	2.2			75.11	4.61	P	2.03	P	2.63	72.47
2410728	32		12W5d	12W2d	60	1.6			93.32	4.49	P	1.83	P	2.53	69.89
2410729	29		12W4d	12W0d	57	1			78.64	3.01	P	2.6	P	3	66.78
2410730	39		12W5d	12W5d	67	1.4			78.99	6.64	P	1.17	P	2.3	71.47
2410731	23		12W6d	12W5d	67	1.3			72.57	3.23	P	2.7	P	3.1	68.28
2410732	30		12W4d	12W5d	67	1.3			76.15	3.57	P	1.9	P	2.87	68.99
2410733	27		12W4d	12W6d	69	1.9			80.1	5.18	P	1.97	P	2.93	68.51
2410734	26		13W0d	12W3d	64	1.3			77.75	4.2	P	1.8	P	2.53	70.07
2410735	23		12W4d	12W4d	64	1.5			74.33	4.57	P	2.3	P	3.67	62.76
2410736	26		14W4d	12W3d	63	0.9			82.51	3.21	P	2.37	P	3.23	69.25
2410737	30		12W1d	12W4d	64	1.5			76.46	3.18	P	2.13	P	2.57	69.58
2410738	29		12W4d	12W1d	58	1.4			78.92	3.52	P	2.1	P	2.27	69.83
2410739	20		13W5d	12W6d	69	1			77.11	5.86	P	2	P	3.03	74.26
2410740	26		12W5d	12W6d	69	1.3			84.04	4.23	P	2.3	P	3.27	73.33
2410741	22		13W0d	12W6d	69	1.5			79.69	3.81	P	2.73	P	3.27	76.06
2410743	27		12W5d	12W5d	68	1.3			80.23	6.13	P	1.63	P	3.4	71.49
2410744	24		12W5d	12W3d	62	0.9			88.54	3.77	P	2.13	P	3.43	67.23
2410745	34		13W0d	12W6d	69	1.3			77.1	4.36	P	1.3	P	1.97	70.11
2410746	23		13W5d	12W1d	59	2			77.67	3.04	P	2.3	P	2.93	66.24
2410747	27		12W5d	12W4d	66	1.7			80.82	4.93	P	1.43	P	2.57	69.93
2410748	27		12W4d	12W3d	63	1.2			75.17	4.7	P	2.2	P	3.03	67.6
2410749	36		12W5d	12W4d	66	1.8			78.17	4.39	P	2.7	P	3.6	74.31
2410750	26		13W2d	12W5d	66	1.6			80.54	4.98	P	2.7	P	3.23	71.29
2410751	36		12W2d	12W5d	66	1			79.77	3.93	P	1.87	P	2.73	72.4
2410752	34		13W0d	11W4d	52	1			87.99	3.07	P	1.7	P	2.4	71.2
2410753	26		12W4d	12W6d	69	1.5			75.63	4.1	P	2.27	P	2.87	72.85
2410754	27		12W3d	12W4d	64	1.6			78.1	3.36	P	2.23	P	3.03	72.02
2410755	24		12W3d	11W6d	56	1.5			94.37	2.27	P	3.37	P	3.4	66.96
2410757	25		12W5d	12W5d	68	2.2			75.9	5.14	P	2.03	P	3.5	76.97
2410758	27		11W6d	11W6d	55	1.5			84.95	3.33	P	2.7	P	3.47	67.7
2410759	30		12W4d	12W4d	65	1.3			74.21	5.37	P	2.47	P	3.6	70.18
2410760	26		12W2d	12W5d	66	1.6			76.41	3.32	P	2.53	P	3.5	70.18
2410761	29		13W0d	12W1d	60	1.4			84.1	2.37	P	2.03	P	2.63	67.49
2410762	36		13W0d	13W3d	78	1.7			64.2	4.14	P	1.67	P	2.63	74
2410766	30		12W3d	12W2d	65	1.1			81.11	3.75	P	1.5	P	2.13	72.5
2410767	26		14W1d	12W3d	63	1.1			77.58	3.98	P	2.1	P	2.7	73.85
2410768	23		12W3d	12W0d	56	1.3			83.29	2.78	P	1.93	P	2.57	69.53
2410770	30		12W1d	12W5d	67	1.5			80.97	4.31	P	1.67	P	2.67	67.84
2410771	26		12W3d	12W0d	58	1.7			81.66	1.94	P	2.4	P	2.93	60.25
2410772	28		12W4d	12W6d	69	1.6			84.59	4.18	P	1.73	P	2.63	74.55
2410773	30		12W3d	12W1d	59	0.9			81.9	2.34	P	2.03	P	2.6	68.9
2410775	19		12W4d	11W5d	53	1.4			85.71	2.57	P	1.13	P	2.13	61.49
2410776	28		12W4d	13W2d	75	1.6			74.85	6.56	P	1.27	P	2.9	75.56
2410777	25		12W4d	11W4d	52	0.9			104.9	3.05	P	1.6	P	2.8	69.05
2410778	26		13W0d	13W1d	72	1.8			82.1	4.56	P	2.07	P	3.13	71.66
2410779	31		12W4d	13W0d	71	2.1			72.48	4.55	P	2.1	P	2.47	73.98
2410780	38		12W4d	11W4d	55	1.3			88.1	2.31	P	2.27	P	3.57	63.46
2410781	34		12W4d	12W4d	64	1.4			73.97	2.6	P	2.6	P	3.77	73.3
2410782	28		12W4d	12W5d	67	1.7			79.31	3.86	Z	0	P	2.93	69.13
2410783	27		12W4d	12W6d	69	1.6			75.87	6.31	P	1.47	P	2.37	69.56
2410784	32		14W3d	12W1d	58	1.8			83.59	4.59	P	1.6	P	3.07	67.33
2410785	26		12W5d	13W0d	70	1.6			77.8	3.89	P	1.97	P	2.77	70.48
2410786	26		12W4d	12W5d	67	2.1			79.37	3.48	P	2.1	P	2.97	72.64
2410787	32		12W4d	13W0d	70	1.4			78.84	8.43	Z	0	P	3.13	73.05
2410788	21		12W5d	12W5d	68	2.7			77.97	2.72	P	2.57	P	3.27	67.37
2410789	35		12W2d	12W1d	59	1.4			82.48	3.07	Z	0	P	3.33	68.17
2410791	29		13W2d	11W4d	51	1.2			86.08	2.72	P	1.7	P	2.73	62.99
2410792	34		12W5d	12W1d	58	1.2			81.3	2.15	P	1.9	P	2.37	67.36
2410793	28		12W5d	12W0d	56	1.3			85.8	2.49	P	2.37	P	2.7	65.21
2410794	29		12W2d	12W1d	60	1.4			81.14	2.74	P	2.7	P	3.3	67.62
2401795	26		12W6d	12W5d	66	1.5			75.44	4.72	P	1.83	P	2.9	76.65
2410796	32		12W3d	12W2d	60	2			77.9	3.37	P	2.03	P	2.93	69.46
2410797	26		12W4d	12W6d	68	1.5			77.84	5.42	Z	0	P	2.97	69.58
2410798	28		12W3d	12W4d	64	1.5			77.42	3.04	P	2.33	P	3.33	70.23
2410799	30		13W2d	13W1d	73	1.4			73.68	3.57	P	2.7	P	3.53	70.7
2410800	26		12W5d	12W5d	68	1.4			78.2	2.7	P	2.33	P	2.57	68.57
2410801	24		12W3d	11W5d	53	0.8			77.16	2.76	P	1.77	P	2.47	63.31
2410802	26		12W2d	12W0d	58	1.4			77.74	1.98	P	2.43	P	2.97	61.18
2410804	40		12W2d	12W5d	67	2.8			78.05	3.09	P	1.93	P	2.7	71.61
2410805	23		11W2d	12W4d	64	1.5			79.31	2.4	P	3.23	P	3.53	70.83
2410807	28		14W3d	12W2d	60	1.5			86.33	3.41	P	2.37	P	3.47	71.92
2410809	26		13W5d	12W3d	63	1.3			78.84	3.79	P	1.83	P	3.13	72.94
2410810	23		12W4d	12W2d	61	1.6			85.33	2.8	P	2.5	P	3.53	69.77
2410811	28		12W2d	12W3d	62	1.2			81.38	3.92	P	2.2	P	3.13	68.09
2410812	27		12W6d	12W1d	59	1.3			83.17	3.46	P	1.87	P	3.3	69.18
2410813	25		13W3d	13W1d	74	1.6			75.07	3.68	P	2.17	P	2.8	74.23
2410814	26		12W4d	12W1d	59	1.1			88.26	2.54	P	2.4	P	2.67	69.04
2410815	28		13W2d	13W1d	74	1.6			75.72	7.14	P	1.4	P	2.87	74.88
2410817	36		12W3d	12W4d	65	1.4			84.17	2.92	P	2.43	P	3	71.35
2410818	28		12W4d	12W4d	66	1.8			83.56	3.51	P	2.2	P	2.9	74.77
2410819	28		12W4d	12W0d	58	1.4			88.61	2.39	P	3.1	P	3.43	70.37
2410820	26		12W3d	12W2d	62	2			83.09	3.67	P	1.7	P	2.97	71.7
2410822	38		13W5d	12W0d	57	0.9			86.68	3.05	P	1.77	P	2.83	70.98
2410823	34		12W4d	11W6d	55	1.9			87.57	2.32	P	1.87	P	2.8	72.79
2410824	31		13W0d	12W4d	66	1.3			78.97	4.01	P	2.27	P	2.93	70.71
2410825	29		13W2d	13W0d	71	1.4			71.82	3.27	P	1.73	P	2.57	73.39
2410826	22		12W5d	12W1d	59	1			88.75	2.63	P	2.2	P	2.43	64.74
2410827	31		12W4d	13W3d	77	1.9			73.79	6.51	P	1.87	P	3.83	83.63
2410828	25		12W4d	11W6d	55	1.3			83.81	3.91	P	2	P	3.27	64.83
2410829	32		13W0d	13W0d	71	1.5			75.24	3.63	P	1.87	P	2.47	72.09
2410830	26		12W4d	12W0d	58	1			97.2	2.32	P	2.6	P	3.03	69.73
2410832	29		12W4d	12W6d	69	1.3			73.83	3.87	P	2.07	P	3	68.3
2410835	36		12W2d	12W3d	62	1.4			82.82	3.92	P	1.93	P	3.2	73.27
2410837	27		14W0d	13W0d	72	2			70.73	5.4	P	1.53	P	3.03	72.08
2410838	32		12W6d	12W2d	62	1.6			79.26	3.37	P	2.5	P	3.17	73.06
2410839	29		12W6d	12W2d	61	1.8			100.54	2.65	P	2.56	P	3.63	71.32
2410840	26		12W6d	11W3d	51	1.2			88.1	2.46	P	2.63	P	3.37	65.58
2410841	26		12W5d	12W1d	60	1.8			92.82	4.08	P	3.07	P	3.4	66.54
2410842	32		12W2d	12W1d	59	1.4			98.03	2.1	P	3.56	P	4	64.07
2410843	25		12W6d	12W1d	58	1			83.28	2.91	P	2.83	P	3.63	69.21
2410844	28		12W4d	12W4d	65	1.6			81.01	3.24	P	1.77	P	2.27	72.9
2410845	28		12W5d	12W5d	67	1.4			84.68	2.96	P	2.17	P	2.87	72.09
2410847	31		12W4d	12W2d	61	1.2			75.03	2.72	P	2.2	P	2.67	72.2
2410848	36		12W4d	12W1d	59	1			91.01	2.86	P	2.5	P	3.37	66.02
2410849	27		13W0d	12W3d	62	1.1			82.8	3.49	P	1.53	P	2.67	72.81
2410850	25		13W1d	12W1d	60	1.2			76.64	1.91	P	3.47	P	4.07	66.57
2410852	29		13W4d	12W3d	63	1.7			72.94	4.34	P	2.1	P	3.33	71.06
2410853	30		12W5d	12W6d	68	1.1			73.9	4.65	P	1.47	P	2.87	74.56
2410854	26		12W4d	12W3d	62	1.7			80.6	5.7	P	1.33	P	2.03	74.22
2410855	30		12W5d	12W5d	67	1.6			76.9	4.19	P	1.77	P	3.07	72.26
2410856	33		12W4d	12W1d	60	1.4			78.7	4.88	P	1.97	P	2.8	70.44
2410858	34		12W2d	12W3d	64	2.4			82.33	3.66	P	1.7	P	2.57	70.95
2410859	25		13W1d	12W2d	61	2.1			74.62	4.39	P	1.7	P	2.4	73.53
2410860	34		12W3d	12W2d	60	1.2			77.37	5.28	P	1.53	P	2.67	66.79
2410861	31		12W3d	12W5d	66	1.5			73.82	3.42	P	2.07	P	2.7	74.22
2410862	26		12W4d	12W1d	59	1.6			84.51	2.37	P	3.47	P	3.7	63.28
2410863	25		12W3d	12W1d	59	1.9			85.04	4.51	P	1.93	P	3.53	67.16
2410864	29		12W4d	12W6d	69	1.4			74.62	5.08	P	1.9	P	3.07	69.89
2410865	26		13W1d	12W3d	63	1.4			82.37	2.81	P	1.9	P	2.2	67.24
2410866	26		12W2d	11W1d	47	1			83.94	1.9	P	2.93	P	3.27	62.19
2410867	27		13W4d	12W1d	59	1.2			78.45	3.63	P	1.8	P	2.7	60.73
2410868	29		12W1d	11W5d	53	0.9			91.59	2.13	P	2.83	P	3.17	71.2
2410869	35		12W4d	12W4d	66	1.2			76.38	3.17	P	2.63	P	3.43	73.76
2410871	28		11W3d	12W2d	61	1.1			85.32	3.65	P	2.17	P	3.17	69.93
2410872	30		13W0d	12W4d	65	1.5			77.38	3.08	P	2.16	P	3.17	69.42
2410873	29		12W3d	12W4d	64	1.5			76.87	4.19	P	3.07	P	4.1	68.15
2410874	36		12W5d	12W3d	62	1.2			83.58	4.3	P	1.87	P	2.73	68.4
2410875	33		12W5d	12W3d	63	1.5			78.8	2.63	P	2.97	P	3.37	65.26
2410876	28		12W4d	12W1d	59	1.1			80.91	3.36	P	1.83	P	2.37	65.6
2410877	28		13W5d	12W6d	69	1.2			81.95	5.21	P	1.63	P	2.97	68.48
2410878	33		13W5d	12W3d	62	1.4			82.06	2.84	P	2.27	P	2.73	73.73
2410879	28		12W4d	12W4d	64	1.5			77.3	5.2	P	1.63	P	2.93	71.09
2410880	29		12W5d	13W2d	76	2.1			73.89	4.52	P	2.33	P	3.27	73.43
2410883	28		12W4d	12W2d	61	1.6			86.13	2.66	P	2.6	P	3.53	70.23
2410884	26		13W6d	12W4d	65	1.7			75.8	3.27	P	3.03	P	3.63	71.1
2410885	33		12W4d	12W4d	66	1.1			86.24	5.66	P	1.7	P	2.43	69.43
2410886	27		12W5d	12W2d	61	1.2			89.56	3.17	P	1.9	P	2.4	71.29
2410887	29		12W4d	12W6d	69	1			76.82	4.64	P	1.67	P	2.7	71.06
2410889	28		12W5d	12W4d	64	1.1			77.59	4.83	P	2.23	P	2.97	70.41
2410890	24		13W3d	12W3d	62	1.3			89.35	2.4	P	1.9	P	2.53	72.57
2410891	29		13W1d	12W6d	69	1.4			85.17	2.77	P	2.47	P	2.8	72.43
2410892	29		12W1d	12W3d	63	1.5			74.74	5.07	Z	0	P	1.97	70.99
2410894	26		12W6d	12W3d	62	2.2			76.8	2.91	P	1.73	P	2.17	69.22
2410895	31		13W5d	12W3d	64	1.5			82.47	3.86	P	2.03	P	3.17	70.53
2410896	23		12W5d	13W0d	70	1.4			71.79	7.26	Z	0	P	2.5	70.34
2410898	32		12W5d	12W4d	66	1.4			83.81	4.33	P	2.23	P	2.97	71.42
2410899	26		12W4d	12W3d	62	2.5			80.92	4.5	P	2.33	P	3.07	68.91
2410900	29		15W0d	12W4d	65	1.4			84.84	7.03	Z	0	P	2.8	69.58
2410901	35		12W3d	12W0d	57	0.9			82.25	2.6	P	2.23	P	3.07	64.73
2410902	24		13W4d	12W2d	61	1.8			76.4	3.88	P	1.73	P	2.33	72.14
2410903	33		12W4d	12W4d	64	1.1			79.91	4.38	P	2.33	P	2.73	69.71
2410904	32		12W3d	13W1d	74	1.5			74.59	4	P	2.1	P	2.57	79.22
2410906	20		14W1d	12W5d	66	1.4			81.22	5.23	P	1.3	P	2.5	75.45
2410907	23		12W4d	12W3d	63	1.2			80.09	5.27	P	3.47	P	2.57	68.1
2410909	28		12W6d	12W2d	60	1.3			78.74	7.16	P	1.17	P	2.13	70.48
2410911	26		13W3d	12W3d	62	0.9			82.35	4.24	P	1.83	P	2.97	65.04
2410912	33		12W3d	12W5d	67	1.8			75.91	3.04	P	2.1	P	2.87	74.77
2410913	28		12W4d	12W2d	60	1.2			78.57	3.46	P	2.2	P	2.6	71.39
2410914	24		12W2d	12W5d	66	1.6			80.57	4.92	P	1.77	P	2.07	71.76
2410915	32		12W4d	13W0d	70	2.5			67.24	4.26	P	1.5	P	2.07	70.6
2410916	31		13W6d	12W4d	64	1.5			91.15	3.93	P	1.83	P	2.87	75.77
2410917	28		14W1d	13W0d	70	1.4			68.35	7.01	Z	0	P	2.2	73.76
2410918	30		12W5d	12W4d	65	1			78.34	2.37	P	2.13	P	2.47	73.79
2410919	28		12W2d	12W0d	56	1.1			88.48	3.74	P	2.47	P	4.07	63.65
2410920	34		12W6d	13W1d	73	1.6			74.14	8.13	P	2.03	P	3.1	72.66
2410921	23		12W2d	11W6d	55	0.8			89.04	3.38	P	1.57	P	3.03	66.26
2410922	31		16W4d	12W6d	69	1.6			79.4	2.82	P	2.13	P	2.8	72.38
2410923	22		12W4d	12W3d	64	1.3			64.45	4.66	Z	0	P	2.53	67.13
2410924	36		12W6d	13W0d	70	1.6			75.7	3.34	P	1.97	P	2.67	70.98
2410925	26		16W1d	13W0d	71	1.2			75.77	2.82	P	2.63	P	3.23	74.19
2410926	25		12W6d	12W4d	65	1.5			75.4	5.49	P	1.63	P	2.63	70.45
2410927	27		12W2d	12W4d	65	1.8			73.82	3.73	P	2.1	P	3.1	73.41
2410929	29		12W2d	12W4d	65	1.3			77.76	2.97	P	2.77	P	3.3	72.41
2410930	24		12W2d	11W5d	54	1.2			89.66	3.13	P	1.8	P	3.07	67.01
2410931	28		13W5d	13W2d	75	1.6			71.05	4.31	Z	0	P	2.07	74.8
2410932	27		12W4d	12W0d	58	1			80.3	3.6	Z	0	P	2.3	71.25
2410933	29		15W3d	12W4d	65	1.5			82.25	2.59	P	2.37	P	2.73	67.32
2410934	25		12W5d	11W3d	51	1.5			90.02	2.23	P	2.6	P	3.23	71.39
2410935	30		14W3d	13W0d	71	1.2			69.32	8.47	P	1.37	P	2.13	74.29
2410936	30		12W4d	12W5d	68	1.2			78.17	4.64	P	1.63	P	2.7	74.03
2410938	27		13W0d	12W4d	66	1.7			78.51	2.55	P	3.1	P	4.1	65.08
2410939	32		12W4d	12W6d	68	1.6			77.22	6.24	P	1.23	P	2	69.6
2410940	28		12W5d	12W4d	65	1.7			74.89	8.9	Z	0	P	2.87	69.91
2410941	24		12W4d	12W4d	64	1			76.84	5.74	P	1.87	P	2.37	66.08
2410942	28		13W3d	13W2d	74	1.6			74.71	10.38	Z	0	P	1.83	75.29
2410943	30		12W4d	12W5d	67	2.1			73.51	3.29	P	1.97	P	3.03	68.13
2410944	28		12W4d	12W1d	59	0.9			81.9	3.06	P	1.87	P	3.2	66.96
2410945	30		13W4d	12W2d	60	1.1			87.51	2.86	P	1.77	P	2.7	71.33
2410946	42		11W6d	13W2d	75	1.8			72.43	6.43	P	1.6	P	3.33	76.87
2410947	28		12W5d	11W6d	54	1.1			83.56	3.72	P	1.37	P	2.77	68.4
2410948	19		15W2d	12W1d	58	1.4			84.07	4.63	P	0.93	P	2.3	71.83
2410951	38		12W4d	12W2d	61	1.3			78.29	3.21	P	1.77	P	2.6	63.16
2410952	30		12W4d	13W0d	70	1.7			71.9	4.89	P	1.67	P	2.03	76.21
2410953	33		12W4d	13W1d	72	1.8			72.1	6.42	Z	0	P	2.77	77.72
2410954	34		12W4d	12W6d	68	1.7			88.16	4.77	P	1.97	P	3.33	71.9
2410955	29		12W4d	12W3d	64	1.5			75.63	4.27	P	2.1	P	2.9	65.98
2410956	26		12W4d	12W3d	63	1.4			79	4.04	P	1.5	P	3.03	71.5
2410957	28		12W3d	12W4d	65	1.8			78.96	3.46	P	2.2	P	3.37	72.28
2410958	25		12W3d	12W1d	58	1.7			81.8	2.37	P	1.9	P	2.37	65.15
2410961	30		12W5d	12W5d	67	1.6			78.35	4.53	P	2.33	P	3.5	69.04
2410962	31		12W5d	12W1d	58	1.3			91.16	1.74	P	3.3	P	3.77	68.87
2410964	26		12W5d	12W3d	64	1.5			80.19	3.34	P	2.03	P	2.83	63.75
2410965	26		12W4d	12W3d	63	1.3			82.6	2.78	P	2.13	P	3.5	69.59
2410967	23		14W2d	12W2d	62	1.2			80.81	2.11	P	2.13	P	2.9	72.65
2410968	31		12W4d	12W3d	60	1.3			74.91	4.99	P	1.27	P	2.37	66.23
2410969	27		12W2d	11W4d	52	1			83.51	3.41	P	3.7	P	2.67	63.76
2410970	28		12W5d	12W3d	63	1.3			75.25	3.24	P	2.23	P	3.47	72.37
2410974	38		12W4d	12W5d	67	2.6			75.15	3.19	P	3.07	P	3.67	72.9
2410975	38		12W4d	13W1d	73	1.6			75.63	6.73	P	1.4	P	2.6	76.78
2410976	27		13W3d	12W3d	63	1.3			79.53	2.88	P	2.07	P	2.73	73.65
2410977	31		12W3d	12W1d	58	1.1			77.12	2.01	P	2.2	P	2.47	65.24
2410978	31				62	0.8			86.19	1.79	P	2.8	P	3.03	68.88
2410979	22		12W2d	12W3d	63	1.3			85.11	2.96	P	2.3	P	3.03	70.54
2410980	29		12W4d	12W5d	67	1.5			79.04	4.42	P	2.07	P	2.63	70.87
2410981	34		12W4d	12W6d	69	1.4			76.52	4.08	P	1.5	P	2	70.93
2410982	28		12W5d	12W0d	57	1.2			80.92	3.67	P	1.77	P	2.73	66.01
2410984	27		12W4d	13W0d	70	1.4			82.32	5.5	P	2.23	P	3.23	71.68
2410986	32		12W4d	12W2d	60	1.3			94.01	2.71	P	2.17	P	2.6	68.76
2410987	31		12W5d	11W3d	50	0.9			84.61	4.5	P	3.17	P	2.57	67.13
2410988	29		12W5d	12W0d	57	1.2			82.54	4.18	P	1.73	P	2.77	65.84
2410989	27		12W5d	12W6d	69	1.6			77.36	2.95	P	3.1	P	3.6	70.92
2410990	30		12W6d	12W4d	66	1.7			73.72	5.66	Z	0	P	2.17	72.73
2410991	29		12W4d	13W3d	76	1.5			76.1	4.92	P	2.33	P	3.53	73.93
2410992	28		12W4d	13W0d	71	1.8			74.66	5.06	P	2.17	P	2.63	71.35
2410993	31		12W3d	12W2d	60	1.7			74.48	4.76	P	2.27	P	3.67	70.27
2410994	27		12W4d	12W6d	68	1.5			74.52	2.73	P	3.1	P	3.5	74.6
2410995	32		12W4d	13W0d	72	2.4			76.66	4.78	P	2.03	P	2.7	72.1
2410996	30				56	1.6			85.66	3.38	P	2.87	P	3.73	63.07
2410998	40		13W0d	12W0d	57	1.4			86.83	4.06	P	1.3	P	2.4	65.5
2410999	29		13W3d	13W0d	71	1.2			76.94	5.39	P	1	P	2.53	78.21
2411001	29		12W4d	12W1d	58	1.4			90.08	3.33	P	2.37	P	3.57	65.13
2411002	30		12W4d	12W5d	66	1.2			82.69	3.1	P	2.9	P	3.27	76.36
2411004	25		13W0d	12W2d	62	1.2			81.07	3.41	P	1.83	P	2.83	69.23
2411005	29		13W6d	12W4d	66	2.1			74.92	5.15	P	1.37	P	2.53	75.94
2411006	33		12W3d	12W6d	70	1.2			75.02	5.38	P	2.07	P	3.2	74.94
2411007	28		13W0d	12W5d	66	1.3			77.11	7.09	Z	0	P	2.53	68.4
2411008	22		12W6d	12W3d	64	1.4			83.66	4.51	Z	0	P	1.87	69.78
2411010	23		12W1d	12W4d	64	1.6			88.27	6.68	P	1.1	P	3.33	70.8
2411011	28		12W5d	12W4d	65	1.3			78.84	4.21	P	1.77	P	3.13	69.35
2411012	31		12W5d	12W4d	65	1.6			76.17	6	P	2.13	P	4	72.43
2411013	26		12W5d	12W2d	62	1.9			85.46	4.78	P	2.5	P	3.5	73.58
2411015	29		14W5d	12W5d	66	1.4			75.37	4.05	P	2.6	P	3.97	69.34
2411016	27		13W3d	12W3d	63	1.2			77.57	4.14	P	2.77	P	3.4	69.36
2411018	30		12W6d	12W4d	66	1.4			75.15	4.19	P	1.73	P	2.2	73.52
2411020	29		12W2d	12W0d	57	1.8			82.6	2.37	P	2.57	P	3.17	67.87
2411021	24		12W4d	13W0d	70	1.5			74.12	3.59	P	2	P	2.73	77.69
2411022	31		12W3d	11W6d	54	1			83.36	2.52	P	1.57	P	1.93	61.83
2411023	36		12W3d	12W3d	63	1.6			83.1	3.01	P	2.6	P	3.07	72.37
2411024	25		12W3d	11W6d	54	1			83.78	2.13	P	2.8	P	3.2	67.37
2411025	24		12W4d	12W1d	59	1.3			93.69	3.43	P	2.43	P	3.47	70.35
2411027	30		12W2d	12W3d	63	1.9			78.03	3.11	P	2.5	P	2.93	74.52
2411028	31		13W1d	13W0d	70	1.5			72.44	5.06	P	2.17	P	3.5	78.05
2411029	28		12W3d	13W3d	77	1.3			73.97	3.91	P	2.4	P	3.07	81.32
2411030	30		13W5d	12W6d	68	2.1			75.3	5.33	P	1.47	P	2.2	72.58
2411031	27		12W6d	13W0d	70	1.3			73.71	5.51	P	0.7	P	1.67	72.56

## Sheet: Abnormal Group
Number	Age		Gravidity and parity history	Actual GA	Ultrasound GA	CRL	NT	BPD	HC	IFA	MNM	MML	FS	FPL	PL	FMA
110091	35	T21	G2P1	11W6D	12W1D	55	2.2			81.49	2.49	P	2.67	P	3.1	71.61
121033	38	T21	G2P1	13W1D	13W6D	77	5.1	24	87	78.52	2.41	P	1.93	P	2.5	69.96
131646	43	T21	G5P1	12W0D	12W5D	63	2			65.95	5.55	P	1.43	P	2.5	72.9
2010438	37	T21	G2P1	12W6D	13W4D	72	2.6			66.34	2.7	P	1.67	P	2.67	81.56
111157	28	T21	G1P0	12W1D	12W3D	59	7.4			69.2	6.23	P	4.33	P	3.07	69.24
131710	35	T21	G3P0	12W5D	12W6D	63	4.5			73.87	4.64	P	2.7	P	3.17	84.38
112022	40	T21	G4P0	12W0D	12W1D	55	5.1			84.65	7.51	P	0.83	P	2.63	66.48
142529	30	T21	G2P1	13W1D	13W3D	73	2.1	23	81	88.27	3.99	P	2.17	P	2.5	83
123025	39	T21	G3P1	13W2D	13W3D	73	3.9	23	87	61.59	4.4	P	3.07	P	3.67	73.35
133204	38	T21	G2P1	12W1D	13W2D	71	2.4	22	79	69.52	5.4	P	1.9	P	2.77	77.55
113930	38	T21	G3P0	12W1D	12W5D	63	2.7			76.33	3.08	P	2	P	2.83	71.67
165585	26	T21	G2P0	14W0D	12W5D	63	3.2			75.4	4.36	P	2.9	P	3.7	64.56
136535	38	T21	G3P1	13W1D	13w0d	67	3.3	21	75	74.6	3.83	P	2.3	P	2.9	81.21
3270306	34	T21	G2P1	13W2D	13w1d	76	2.7			71.82	7.6	P	1.67	P	2.5	73.15
110966	25	T18	G1P0	12W3D	12W4D	60	2.4			60.91	5.27	P	4.43	P	3.67	67.89
2010530	40	T18	G3P0	13W4D	12W6D	64	1.7			68.99	9.27	N	-1.07	P	2.47	64.53
112447	26	T18	G3P1	14W1D	12W0D	53	8.9			66.36	7.24	P	2.87	P	3.7	57.75
116551	26	T18	G1P0	12w6d	12W6D	65	3.1	22	80	75.36	4.56	P	1.67	P	2.53	63.39
137385	37	T18	g1p0	12W6D	12w5d	62	4.6			63.26	7.64	P	1.7	P	2.6	58.53
118771	32	T18	g2p0	12W5D	13w0d	66	2.2			80.88	3.83	P	2.27	P	3.03	71.17
2010532	30	T18	G1P0	12W6D	12w6d	64	1.7			73.39	11.02	Z	0	P	2.4	64.36
110098	31	CLP	G1P0	12W2D	13W1D	68	2.3	24	92	95.94	8.94	N	-1.43	P	2.77	90.99
132773	27	CLP	G2P0	13W2D	13W3D	71	1.6	23	84	86.94	8.96	Z	0	P	2.1	75.43
2410317	35	CLP	G5P1	11W2D	12W	54	1.7			70.22	6.84	P	1.53	P	2.83	72.75
2410617	27	CLP	G2P0	12W6D	13W1D	68	2.9			58.89	14.9	N	-2.1	P	2.1	69.82
2411097	31	CLP	G1P0	12W5D	13W1D	68	1.2			87.95	8.07	Z	0	P	3.23	71.22
132773	27	CLP	G2P0	13W2D	13W3D	71	1.6	23	84	88.04	11.42	Z	0	P	2.73	70.24
112794	30	CLP	G1P0	12W4D	13W2D	70	1.7	22	81	87.48	10.09	Z	0	P	2.7	70.86
112801	24	CLP	G1P0	12W4D	13W2D	69	6.4	22	85	72.2	10.56	N	-2.17	P	2.63	63.33
115642	30	CLP	g1p0	12W3D	13W0D	66	2.2	22	82	80.49	8.71	Z	0	P	2.9	78.67
136075	30	CLP	g1p0	12W5D	12w6d	66	1.5			92.13	5.64	P	2	P	3.07	80.84
